# Supplementary material for: Functional genomics reveal gene regulatory mechanisms underlying schizophrenia risk
Source: Nat Commun. 2019 Feb 8;10:670. doi: 10.1038/s41467-019-08666-4 (PMC6368563; doi:10.1038/s41467-019-08666-4)
Supplement: Supplementary file 4 — Supplementary Data 1 [file 41467_2019_8666_MOESM4_ESM.xlsx]

## Sheet: Sheet1
Supplementary Data 1. The most possible functional SNPs identified by different annotation approaches (credible causal SNPs were from PGC2)
Index_SNP (or variant)	CADDa	Eigenb	GWAVAc	LINSIGHTd	RegulomeDBe
chr1_8424984_D	rs301791(13.42)	rs301791(1.6094)	rs301791(0.49)	rs301791(0.54)	rs301801(1f)
chr11_46350213_D	rs2291487(21.3)	rs2291487(1.3637)	rs2291487(0.69)	rs2291487(0.50)	rs12272795(1b)
chr2_146436222_I	rs72857410(16.59)	rs72857434(0.8142)	rs17489400(0.52)	rs72857434(0.25)	rs2381760(3a)
chr2_149429178_D	rs78228416(9.018)	rs78228416(0.8423)	rs76355118(0.47)	rs78228416(0.13)	rs78228416(5)
chr2_200825237_I	rs11688194(17.87)	rs6435041(1.0199)	rs78988795(0.55)	rs281766(0.78)	rs11895190(2b)
chr22_39987017_D	rs5757748(5.684)	rs5750857(0.4234)	rs4820383(0.52)	rs5750857(0.88)	rs132570(2b)
chr3_180594593_I	rs1805599(16.50)	rs1805645(1.8015)	rs1805645(0.63)	rs1805645(0.99)	rs1805579(2b)
chr5_140143664_I	rs7701755(22.6)	rs778593(1.6209)	rs2530242(0.61)	rs6848(0.30)	rs11167600(1b)
chr6_84280274_D	rs7752421(12.27)	rs7752421(1.6139)	rs7752421(0.59)	rs7752421(0.61)	rs2324447(2b)
chr7_2025096_I	rs10479762(7.616)	rs4721295(0.3476)	rs55689856(0.45)	rs4721294(0.15)	rs111611027(2b)
chr7_24747494_D	rs146197383(14.62)	rs1053962(1.4231)	rs10486432(0.5)	rs2721819(0.87)	rs11509139(1b)
rs10503253	rs10096058(5.066)	rs13268424(0.1152)	rs10108270(0.31)	rs1546356(0.07)	rs1546356(5)
rs10520163	rs10520163(14.28)	rs3797040(1.1633)	rs4235024(0.62)	rs7681537(0.16)	rs7689303(2a)
rs10791097	rs10791097(8.603)	NA	rs10791098(0.36)	rs10894268(0.28)	rs10750450(2b)
rs10860964	rs10860966(9.490)	rs7959408(0.4294)	rs7959408(0.56)	rs7959408(0.13)	rs870865(3b)
rs11027857	rs11027827(11.78)	rs72875828(0.1519)	rs1025884(0.56)	rs72875878(0.07)	rs72875878(2b)
rs1106568	rs143839357(7.474)	rs2333325(0.1482)	rs4690647(0.46)	rs11133120(0.13)	rs2333325(4)
rs111294930	rs7702551(18.16)	rs7702551(1.0096)	rs72801007(0.68)	rs72797251(0.46)	rs72804781(4)
rs11139497	rs10780543(14.60)	rs10867836(1.4241)	rs10867836(0.54)	rs10867836(0.94)	rs9410578(3a)
rs11191419	rs7085598(11.99)	rs11191548(1.1843)	rs11191548(0.64)	rs11191548(0.33)	rs9633712(1e)
rs11210892	rs11210887(17.11)	rs11210887(0.3813)	rs603542(0.44)	rs11210887(0.13)	rs653953(2b)
rs115329265	rs3135300(14.86)	rs1233583(1.2375)	rs9257189(0.64)	rs3135302(0.65)	rs3130845(1b)
rs11682175	rs12713373(15.82)	rs1401100(1.4085)	rs13011472(0.48)	rs1568253(0.67)	rs2678905(2b)
rs11685299	rs72974267(15.71)	rs3768886(1.5484)	rs1568750(0.52)	rs72972378(0.52)	rs3768886(4)
rs11693094	rs10196799(7.472)	rs10196799(0.1656)	rs4380187(0.41)	rs11693094(0.05)	rs4666990(6)
rs117074560	rs117178087(13.20)	rs117178087(1.2340)	rs117178087(0.52)	rs117178087(0.62)	rs652656(2b)
rs11740474	rs2443519(15.26)	rs2434528(1.4691)	rs17629195(0.57)	rs2434528(0.52)	rs7708102(1f)
rs12129573	rs6673919(18.98)	rs7536364(1.4675)	rs7536364(0.54)	rs12564336(0.94)	rs12033140(3a)
rs12148337	rs28376815(15.76)	rs28376815(0.1645)	rs1971791(0.51)	rs28376815(0.14)	rs1529768(2b)
rs12325245	rs17821573(15.77)	rs17854029(1.4737)	rs2244453(0.52)	rs17821573(0.14)	rs17854029(3a)
rs12421382	rs12804063(20.6)	rs12804063(1.3964)	rs10789736(0.49)	rs12804063(0.39)	rs10890996(5)
rs12691307	rs12716975(15.81)	rs3935873(1.8203)	NA	rs9924686(0.84)	rs4318227(1b)
rs12704290	rs35274762(10.96)	rs12704289(0.2706)	rs12704289(0.47)	rs12704289(0.05)	rs13230421(5)
rs12826178	rs61937595(13.71)	rs61937595(1.2775)	rs61937595(0.64)	rs61937595(0.26)	rs61937595(6)
rs12887734	rs35011804(19.98)	rs55751606(1.1075)	rs12883337(0.49)	rs34186780(0.66)	rs11846404(1a)
rs12903146	rs11071612(20.5)	rs11071612(1.5991)	rs4775416(0.56)	rs35225048(0.43)	rs4635285(4)
rs13240464	rs37718(17.76)	rs37718(1.0478)	rs37718(0.58)	rs37718(0.36)	rs214469(1f)
rs1339227	rs6913581(8.756)	rs9446646(0.1833)	rs4706506(0.51)	rs2246911(0.12)	rs4706506(5)
rs140505938	rs2039800(21.6)	rs2039800(1.4589)	rs72692873(0.59)	rs2039800(0.94)	rs2027349(1c)
rs1498232	rs56335113(19.80)	rs56335113(0.5537)	rs56335113(0.48)	rs56335113(0.39)	rs12025200(4)
rs1501357	rs4298259(21.9)	rs4298259(1.2420)	rs7718785(0.57)	rs4298259(0.30)	rs4412123(2a)
rs16867576	rs146765340(19.06)	rs146765340(1.7292)	rs34565637(0.74)	rs146765340(0.97)	rs6891794(2b)
rs1702294	rs4950118(16.71)	rs1198574(1.3848)	rs1198573(0.47)	rs1702291(0.96)	rs9324383(2b)
rs17194490	rs34877519(16.38)	rs34877519(1.1792)	rs62233819(0.47)	rs62233819(0.93)	rs7626087(4)
rs2007044	rs11062166(17.74)	rs769087(0.7831)	rs2159100(0.5)	rs11062166(0.18)	rs10774035(4)
rs2053079	rs4805577(9.501)	rs4805577(1.5587)	rs4805577(0.5)	rs4805577(0.80)	rs4805577(5)
rs2068012	rs11846405(17.90)	rs17115183(1.2171)	rs8009861(0.5)	rs11156614(0.84)	rs11845981(4)
rs211829	rs55814644(21.5)	rs55814644(1.2400)	rs17432057(0.48)	rs17432057(0.89)	rs55814644(3a)
rs215411	rs215401(7.466)	rs215474(0.1978)	rs215474(0.46)	rs215401(0.09)	rs215441(3a)
rs2332700	rs714974(15.59)	rs2877774(0.8898)	rs4902964(0.47)	rs2877774(0.66)	rs2877774(4)
rs2514218	rs61902807(17.76)	NA	rs6589379(0.5)	rs61902807(0.48)	rs7948028(2b)
rs2535627	rs9985365(16.13)	rs7629072(0.7675)	rs2276823(0.62)	rs10933(0.40)	rs11717383(1b)
rs2693698	rs34611983(16.92)	rs2693694(1.3063)	rs7151737(0.45)	rs35604463(0.52)	rs35604463(2b)
rs2851447	rs7304782(19.15)	rs7304782(1.2645)	rs1609520(0.45)	rs7304782(0.44)	rs7304782(1f)
rs2905426	rs12460764(16.89)	rs12460764(2.0318)	rs2965180(0.6)	rs6511038(0.26)	rs4808203(1b)
rs2909457	rs1558957(15.50)	rs6432708(1.3901)	rs6432708(0.67)	rs6432708(0.57)	rs13021985(2b)
rs35518360	rs13107325(34)	rs13107325(0.2834)	rs13107325(0.46)	rs13135092(0.05)	rs13107325(5)
rs36068923	rs36068923(12.78)	rs4735158(0.6926)	rs6469310(0.49)	rs13270567(0.85)	rs10086619(3a)
rs3735025	rs7779548(16.87)	rs7779548(0.7052)	rs12530512(0.53)	rs7779548(0.89)	rs980796(4)
rs3768644	rs3768641(3.846)	rs11884906(0.0440)	rs3768641(0.27)	rs3768641(0.08)	rs3768641(5)
rs3849046	rs4835678(18.75)	rs4835678(1.2498)	rs154076(0.51)	rs462783(0.94)	rrs154076(2b)
rs4129585	rs13262595(13.06)	rs13262595(1.2583)	rs11167136(0.41)	rs13262595(0.19)	rs34643171(2a)
rs4240748	rs7294593(14.58)	rs7294593(1.2280)	rs6538300(0.39)	rs10777339(0.15)	rs10777339(2b)
rs4330281	rs10510478(20.6)	rs2060628(2.1659)	rs6442680(0.65)	rs2060628(0.88)	rs1449879(2b)
rs4388249	rs2300991(19.13)	rs427691(1.0786)	rs427691(0.57)	rs724214(0.87)	rs2284990(2b)
rs4391122	rs11954859(19.21)	rs12513581(1.6023)	rs7709645(0.6)	rs12513581(0.94)	rs12513581(3a)
rs4523957	rs11655813(11.99)	rs11655813(2.0367)	rs10852932(0.73)	rs9908888(0.97)	rs9908888(2b)
rs4648845	rs6678847(8.854)	rs2477686(0.9712)	rs2477686(0.44)	rs2477686(0.41)	rs2477686(2b)
rs4702	rs4702(16.30)	rs4702(1.6760)	rs4702(0.49)	rs4702(0.57)	rs17514846(4)
rs4766428	rs7304243(17.04)	rs7304243(1.8402)	rs7304243(0.62)	rs7304243(0.31)	rs4766497(1a)
rs55661361	rs12293670(3.561)	NA	rs55661361(0.31)	rs12293670(0.11)	rs12293670(4)
rs56205728	rs62021888(17.39)	rs62021888(1.9422)	rs28676999(0.51)	rs28676999(0.22)	rs28676999(2c)
rs56873913	rs975484(15.10)	rs10414643(2.2478)	rs3760708(0.62)	rs113222846(0.53)	rs7256146(1b)
rs59979824	rs1882273(14.74)	rs1882273(0.5633)	rs12472859(0.68)	rs4850803(0.84)	rs1445541(2b)
rs6002655	rs133349(16.39)	rs2269524(1.7060)	rs2743461(0.56)	rs8141702(0.75)	rs133375(1b)
rs6065094	rs6101301(17.74)	rs6065078(1.0681)	rs12481241(0.5)	rs6065078(0.18)	rs2246672(1f)
rs6434928	rs1116734(8.128)	rs788023(1.5828)	rs1116734(0.54)	rs1116734(0.18)	rs1560277(1d)
rs6466055	rs6950620(16.29)	rs2192932(2.0792)	rs2192932(0.57)	rs10953468(0.60)	rs7807853(2a)
rs6670165	rs72724880(18.90)	rs1996742(1.3009)	rs16851250(0.52)	rs1996742(0.95)	rs56172555(2b)
rs6704641	rs13029216(20.4)	rs7568495(1.6625)	rs62178742(0.52)	rs7568495(0.90)	rs13029216(3a)
rs6704768	rs2675960(13.94)	rs4144795(1.8844)	rs11535(0.46)	rs2944590(0.49)	rs2675960(2b)
rs679087	rs10843507(21.5)	rs10843507(1.3249)	rs302342(0.48)	rs10843507(0.43)	rs302321(1f)
rs6984242	rs10504300(13.40)	rs6471829(0.5188)	rs6986251(0.57)	rs6986251(0.23)	rs1034519(3a)
rs7267348	rs6090982(11.72)	rs6090982(0.7990)	rs11696755(0.45)	rs6095545(0.14)	rs495146(2b)
rs72934570	rs72934570(20.4)	rs72930769(1.5473)	rs72934600(0.64)	rs72934570(0.95)	rs72934600(2b)
rs73229090	rs73229093(7.963)	rs73229093(0.5255)	rs73229093(0.53)	rs73229093(0.21)	rs11780592(1f)
rs7405404	rs7499750(6.788)	rs8055219(0.0903)	rs1076884(0.38)	rs8055219(0.09)	rs8055219(5)
rs7432375	rs696520(10.93)	rs9845457(2.1348)	rs696520(0.62)	rs696520(0.42)	rs6791611(1f)
rs75059851	rs11223654(9.019)	NA	rs11223654(0.52)	rs73036064(0.26)	rs73034295(2b)
rs7523273	rs3849274(15.73)	rs11118612(1.6589)	rs4844620(0.56)	rs4844620(0.55)	rs7144(1f)
rs75968099	rs9876421(13.13)	rs4678912(0.4382)	rs4678912(0.52)	rs4678912(0.85)	rs4234258(3a)
rs77149735	rs77149735(2.581)	rs77149735(-0.0336)	rs77149735(0.36)	rs77149735(0.05)	rs77149735(7)
rs77502336	rs7927437(8.966)	NA	rs77502336(0.51)	rs7927437(0.68)	rs7927437(5)
rs7801375	rs10954343(7.034)	rs10954343(0.8858)	rs74695911(0.53)	rs1593304(0.79)	rs10954343(1d)
rs7819570	rs4534168(20.7)	rs4534168(1.3994)	rs6992417(0.57)	rs4534168(0.43)	rs7835845(1f)
rs7893279	rs7923938(14.92)	rs7923938(0.3640)	rs7923938(0.37)	rs1926026(0.25)	rs7095057(4)
rs8042374	rs28669908(6.676)	rs637137(0.3075)	rs6495309(0.79)	rs8042374(0.11)	rs13329271(4)
rs8044995	rs3785098(15.13)	rs7184821(1.5112)	rs7184821(0.62)	rs3785098(0.37)	rs11862968(1b)
rs8082590	rs4584886(33)	rs854817(1.6156)	rs4368210(0.6)	rs12943500(0.85)	rs9899634(1b)
rs832187	rs832187(10.83)	rs854622(0.2871)	rs7627690(0.42)	rs704364(0.14)	rs2037119(2b)
rs9420	rs17455520(15.94)	rs35808061(1.9289)	rs708228(0.67)	rs11602109(0.99)	rs11570190(1b)
rs950169	rs12912388(19.97)	rs11633075(1.4727)	rs2135551(0.62)	rs34028043(0.94)	rs12911210(1f)
rs9607782	rs9611519(18.58)	rs926914(0.9083)	rs20551(0.53)	rs8136923(0.62)	rs9611519(1f)
rs9636107	rs12954356(3.285)	rs9636107(0.1828)	rs12954356(0.38)	rs813043(0.46)	rs12954356(3a)
rs9922678	rs2159909(21.0)	rs9930307(1.4102)	rs917834(0.49)	rs9930307(0.97)	rs35440248(2b)
Scores or ratings of each annotation method are shown in the parentheses. a-eFor CADD, Eigen, GWAVA and LINSIGHT, the larger the score, the higher probability that the SNP is functional. For RegulomeDB, smaller rating suggests higher probability that the SNP is functional. The top functional SNP prioritized by at least two independent annotation approaches were shwon in bold. SNPs validated with …
