# Supplementary material for: Functional genomics reveal gene regulatory mechanisms underlying schizophrenia risk
Source: Nat Commun. 2019 Feb 8;10:670. doi: 10.1038/s41467-019-08666-4 (PMC6368563; doi:10.1038/s41467-019-08666-4)
Supplement: Supplementary file 5 — Supplementary Data 2 [file 41467_2019_8666_MOESM5_ESM.xlsx]

## Sheet: Sheet1
Supplementary Data 2. The prioritized top functional SNPs are associated with gene expression in human brains
SNPa	Ensembl Gene ID	Gene Symbol	CMC (DLPFC, N=467)b		LIBD (DLPFC, N=412)c		GTEx P-valued
			P-value	FDR	P-value	FDR
rs1080500	ENSG00000114904	NEK4	1.46431e-09	2.49171e-07	NA	NA	NA(NA)
	ENSG00000163935	SFMBT1	2.13932e-05	0.00149006	NA	NA	NA(NA)
	ENSG00000163938	GNL3	NA	NA	3.135e-08	4.326e-06	3.20E-07(Brain - Cerebellum)
	ENSG00000164088	PPM1M	2.87417e-05	0.00192779	NA	NA	NA(NA)
	ENSG00000168237	GLYCTK	NA	NA	NA	NA	3.70E-06(Brain - Cerebellum)
	ENSG00000243696	MUSTN1	1.23678e-05	0.000918269	4.035e-06	0.0003591	NA(NA)
rs1116734	ENSG00000115524	SF3B1	9.42225e-12	1.74734e-09	4.799e-07	5.269e-05	1.30E-07(Brain - Cerebellum)
rs11191548	ENSG00000076685	NT5C2	2.12634e-05	0.00115079	NA	NA	NA(NA)
	ENSG00000138175	ARL3	0.000944466	0.0315543	NA	NA	NA(NA)
	ENSG00000148798	INA	0.000993538	0.0328801	NA	NA	NA(NA)
	ENSG00000148842	CNNM2	0.000268293	0.0109268	2.268e-06	0.0002142	NA(NA)
	ENSG00000214435	AS3MT	NA	NA	5.227e-05	0.003425	NA(NA)
	ENSG00000269609	RP11-18I14	10	0.0346402	NA	NA	NA(NA)
rs112085582	ENSG00000144040	SFXN5	2.99715e-06	0.000228897	NA	NA	NA(NA)
rs11210887	ENSG00000159479	MED8	1.67117e-05	0.00120637	NA	NA	NA(NA)
rs11223654	ENSG00000080854	IGSF9B	NA	NA	NA	NA	1.50E-05(Brain - Cerebellum)
rs113062316	ENSG00000126790	L3HYPDH	NA	NA	NA	NA	6.20E-06(Brain - Cerebellum)
rs11555738	ENSG00000003987	MTMR7	2.23784e-54	1.3992e-50	NA	NA	NA(NA)
	ENSG00000155975	VPS37A	1.76623e-18	8.45922e-16	1.339e-08	1.974e-06	NA(NA)
	ENSG00000271948	RP11-242F4.2	NA	NA	1.682e-05	0.001275	5.30E-06(Brain - Hypothalamus)
rs11630197	ENSG00000103723	AP3B2	0.0003057	0.0129027	NA	NA	NA(NA)
	ENSG00000186322	GOLGA6L17P	NA	NA	1.909e-06	0.0001835	NA(NA)
	ENSG00000188659	FAM154B	1.49316e-08	1.88236e-06	4.676e-09	7.416e-07	2.50E-07(Brain - Cerebellar Hemisphere)
	ENSG00000205281	GOLGA6L10	NA	NA	0.00011	0.006483	7.80E-06(Brain - Cerebellum)
	ENSG00000214575	CPEB1	0.000444087	0.0175163	NA	NA	NA(NA)
	ENSG00000259328	RP11-152F13.7	NA	NA	2.24e-09	3.744e-07	NA(NA)
	ENSG00000259387	RP13-98N21.2	NA	NA	1.316e-07	1.616e-05	1.40E-05(Brain - Nucleus accumbens (basal ganglia))
	ENSG00000259785	RP13-98N21.3	NA	NA	5.885e-23	3.921e-20	1.70E-25(Brain - Cerebellum)
rs11655813	ENSG00000167720	SRR	5.55733e-21	5.49331e-19	1.567e-07	1.898e-05	NA(NA)
rs117178087	ENSG00000172461	FUT9	0.00188656	0.0462068	NA	NA	NA(NA)
rs12293670	ENSG00000245498	RP11-677M14.7	6.71424e-05	0.00495006	NA	NA	NA(NA)
rs12460764	ENSG00000105708	ZNF14	0.000324615	0.0194442	NA	NA	NA(NA)
	ENSG00000129933	MAU2	1.27225e-14	4.27393e-12	NA	NA	NA(NA)
	ENSG00000167491	GATAD2A	5.31325e-32	6.95251e-29	4.767e-10	8.847e-08	NA(NA)
	ENSG00000187664	HAPLN4	NA	NA	NA	NA	1.80E-05(Brain - Cerebellum)
	ENSG00000213996	TM6SF2	NA	NA	NA	NA	8.00E-08(Brain - Cerebellum)
	ENSG00000250067	YJEFN3	NA	NA	2.275e-09	3.799e-07	NA(NA)
rs12513581	ENSG00000035499	DEPDC1B	NA	NA	NA	NA	2.70E-05(Brain - Cerebellar Hemisphere)
	ENSG00000049167	ERCC8	NA	NA	2.517e-05	0.001814	NA(NA)
	ENSG00000164182	NDUFAF2	NA	NA	NA	NA	2.10E-05(Brain - Nucleus accumbens (basal ganglia))
rs12804063	ENSG00000254890	RP11-10A7.1	NA	NA	2.675e-23	1.825e-20	7.20E-10(Brain - Nucleus accumbens (basal ganglia))
rs13262595	ENSG00000171045	TSNARE1	9.31428e-05	0.00461466	NA	NA	NA(NA)
rs17821573	ENSG00000103037	SETD6	0.00016944	0.0115788	1.247e-19	6.545e-17	2.30E-12(Brain - Cerebellum)
rs2012687	ENSG00000261126	RBFADN	4.31703e-10	8.14619e-08	3.281e-05	0.002285	1.60E-06(Brain - Cerebellum)
rs2039800	ENSG00000023902	PLEKHO1	NA	NA	NA	NA	5.90E-05(Brain - Cerebellum)
	ENSG00000143374	TARS2	0.00118711	0.0450661	NA	NA	NA(NA)
rs2192932	ENSG00000005483	MLL5	0.000720339	0.0249777	NA	NA	NA(NA)
rs223389	ENSG00000109323	MANBA	NA	NA	NA	NA	8.10E-06(Brain - Cerebellum)
	ENSG00000138778	CENPE	8.74089e-13	1.4307e-10	NA	NA	NA(NA)
	ENSG00000164037	SLC9B1	3.82285e-10	4.14913e-08	NA	NA	NA(NA)
	ENSG00000230069	LRRC37A15P	8.5514e-11	1.02023e-08	7.732e-05	0.004797	1.60E-06(Brain - Caudate (basal ganglia))
	ENSG00000248971	KRT8P46	8.33556e-11	9.96764e-09	NA	NA	NA(NA)
rs2236950	ENSG00000001617	SEMA3F	NA	NA	6.016e-05	0.003867	NA(NA)
	ENSG00000004534	RBM6	NA	NA	2.42e-05	0.001752	3.10E-05(Brain - Cerebellum)
	ENSG00000114735	HEMK1	NA	NA	5.159e-06	0.0004469	7.90E-05(Brain - Cortex)
	ENSG00000232352	SEMA3B-AS1	NA	NA	NA	NA	8.10E-05(Brain - Cerebellar Hemisphere)
rs2291487	ENSG00000110492	MDK	5.43531e-05	0.00410866	NA	NA	NA(NA)
	ENSG00000165912	PACSIN3	NA	NA	NA	NA	4.10E-05(Brain - Cerebellum)
	ENSG00000175224	ATG13	NA	NA	4.138e-09	6.622e-07	NA(NA)
	ENSG00000244313	RP11-425L10.1	NA	NA	NA	NA	4.70E-06(Brain - Caudate (basal ganglia))
rs2333325	ENSG00000150627	WDR17	0.00147733	0.04429	NA	NA	NA(NA)
rs2434528	ENSG00000164574	GALNT10	0.000304585	0.0132511	NA	NA	NA(NA)
rs2675960	ENSG00000182600	C2orf82	0.000442802	0.018798	NA	NA	NA(NA)
rs28528780	ENSG00000170571	EMB	2.20771e-19	8.73373e-17	5.055e-08	6.715e-06	NA(NA)
rs28591622	ENSG00000108641	B9D1	0.00117567	0.0308051	NA	NA	7.60E-07(Brain - Cerebellum)
	ENSG00000262074	SNORD3B-2	6.35043e-37	1.27097e-34	NA	NA	NA(NA)
	ENSG00000263934	SNORD3A	0.000196503	0.00627361	NA	NA	NA(NA)
rs28669242	ENSG00000256439	AC008731.1	NA	NA	NA	NA	3.70E-06(Brain - Hypothalamus)
rs28676999	ENSG00000137843	PAK6	NA	NA	NA	NA	4.40E-07(Brain - Cerebellar Hemisphere)
	ENSG00000156970	BUB1B	NA	NA	NA	NA	1.10E-07(Brain - Cerebellum)
rs2877774	ENSG00000257040	AC005477.1	0.000317956	0.0200375	NA	NA	NA(NA)
rs301791	ENSG00000142599	RERE	0.000589881	0.0257336	2.68e-09	4.42e-07	1.30E-05(Brain - Caudate (basal ganglia))
	ENSG00000162426	SLC45A1	0.000131702	0.00730958	NA	NA	NA(NA)
rs314263	ENSG00000085382	HACE1	6.60445e-05	0.0026861	3.75e-07	4.208e-05	NA(NA)
	ENSG00000187772	LIN28B	0.000253369	0.00865262	NA	NA	NA(NA)
rs34877519	ENSG00000144619	CNTN4	1.87711e-06	0.000171153	NA	NA	NA(NA)
rs3747579	ENSG00000089486	CDIP1	NA	NA	NA	NA	1.60E-09(Brain - Cerebellar Hemisphere)
	ENSG00000103423	DNAJA3	5.73964e-08	9.66583e-06	NA	NA	NA(NA)
	ENSG00000153406	NMRAL1	NA	NA	NA	NA	1.70E-13(Brain - Cerebellar Hemisphere)
	ENSG00000168140	VASN	NA	NA	NA	NA	4.70E-06(Brain - Cerebellum)
	ENSG00000262246	CORO7	0.000215407	0.0141256	NA	NA	3.20E-06(Brain - Hippocampus)
rs3768886	ENSG00000036257	CUL3	NA	NA	NA	NA	7.10E-06(Brain - Caudate (basal ganglia))
rs37718	ENSG00000184903	IMMP2L	0.00130002	0.0403378	NA	NA	NA(NA)
rs3774417	ENSG00000163931	TKT	0.000161652	0.0084873	NA	NA	4.40E-07(Brain - Spinal cord (cervical c-1))
rs3785098	ENSG00000102904	TSNAXIP1	NA	NA	NA	NA	4.30E-07(Brain - Anterior cingulate cortex (BA24))
	ENSG00000132600	PRMT7	6.22273e-06	0.000660996	NA	NA	3.10E-05(Brain - Frontal Cortex (BA9))
	ENSG00000159720	ATP6V0D1	0.000117716	0.00849092	NA	NA	NA(NA)
rs427691	ENSG00000112893	MAN2A1	4.51928e-10	6.54936e-08	NA	NA	NA(NA)
	ENSG00000271849	CTC-332L22.1	NA	NA	5.55e-07	6.016e-05	NA(NA)
rs4298259	ENSG00000251141	RP11-53O19.1	NA	NA	2.137e-06	0.000203	NA(NA)
	ENSG00000272335	RP11-53O19.3	NA	NA	7.053e-19	3.463e-16	2.10E-06(Brain - Putamen (basal ganglia))
rs4534168	ENSG00000253553	RP11-586K2.1	2.29655e-06	0.000177979	NA	NA	NA(NA)
rs4678912	ENSG00000076242	MLH1	0.000169372	0.00880982	NA	NA	NA(NA)
	ENSG00000093167	LRRFIP2	0.000814488	0.0324971	NA	NA	NA(NA)
	ENSG00000163673	DCLK3	0.000255271	0.0123582	NA	NA	NA(NA)
rs4702	ENSG00000140564	FURIN	4.48964e-13	1.0575e-10	NA	NA	NA(NA)
	ENSG00000166965	RCCD1	NA	NA	NA	NA	1.50E-05(Brain - Cerebellar Hemisphere)
	ENSG00000182511	FES	0.000324764	0.0135502	3.971e-06	0.0003539	NA(NA)
rs4779050	ENSG00000064726	BTBD1	NA	NA	NA	NA	2.00E-05(Brain - Cortex)
	ENSG00000103723	AP3B2	1.34113e-05	0.000882943	NA	NA	NA(NA)
	ENSG00000214575	CPEB1	2.34609e-05	0.00143195	1.533e-06	0.0001509	1.60E-05(Brain - Cerebellar Hemisphere)
	ENSG00000259387	ADAMTS7P2	NA	NA	0.0001386	0.007887	NA(NA)
	ENSG00000259785	RP13-98N21.3	NA	NA	NA	NA	2.60E-08(Brain - Cerebellar Hemisphere)
rs4835678	ENSG00000132563	REEP2	0.000192499	0.00905056	NA	NA	3.50E-05(Brain - Nucleus accumbens (basal ganglia))
rs4844620	ENSG00000117335	CD46	2.83903e-41	4.89845e-38	2.664e-30	2.868e-27	9.60E-20(Brain - Cerebellum)
rs56335113	ENSG00000060656	PTPRU	3.77768e-08	4.64014e-06	NA	NA	NA(NA)
rs571174	ENSG00000066382	MPPED2	0.000546535	0.0285873	NA	NA	NA(NA)
	ENSG00000152219	ARL14EP	6.33784e-14	2.10309e-11	1.714e-05	0.001297	5.80E-24(Brain - Cerebellum)
	ENSG00000254532	RP11-624D11.2	NA	NA	3.224e-05	0.00225	8.40E-06(Brain - Nucleus accumbens (basal ganglia))
rs62244394	ENSG00000152642	GPD1L	6.11757e-06	0.000489696	NA	NA	NA(NA)
rs696520	ENSG00000114054	PCCB	2.93e-11	6.47e-09	1.85e-24	1.58e-21	1.10E-06(Brain - Putamen (basal ganglia))
	ENSG00000261758	RP11-102M11.2	NA	NA	1.862e-14	6.069e-12	9.40E-12(Brain - Hippocampus)
rs72986630	ENSG00000197933	ZNF823	2.20158e-14	7.14565e-12	NA	NA	NA(NA)
rs7304243	ENSG00000196510	ANAPC7	0.00112316	0.042208	NA	NA	NA(NA)
rs7304782	ENSG00000051825	MPHOSPH9	0.000770917	0.0310742	NA	NA	NA(NA)
	ENSG00000090975	PITPNM2	NA	NA	NA	NA	6.60E-08(Brain - Cerebellum)
	ENSG00000111325	OGFOD2	2.84897e-07	2.72089e-05	1.814e-07	2.17e-05	NA(NA)
	ENSG00000183955	SETD8	0.000606679	0.0255	NA	NA	7.10E-07(Brain - Cerebellum)
	ENSG00000235423	RP11-282O18.3	NA	NA	NA	NA	1.10E-05(Brain - Caudate (basal ganglia))
rs73191547	ENSG00000173295	FAM86B3P	1.23237e-08	0.00982866	NA	NA	NA(NA)
rs73229093	ENSG00000120903	CHRNA2	NA	NA	NA	NA	1.00E-07(Brain - Cerebellum)
rs7598396	ENSG00000116127	ALMS1	2.61732e-16	9.04553e-14	8.734e-07	9.082e-05	2.40E-06(Brain - Nucleus accumbens (basal ganglia))
	ENSG00000144035	NAT8	NA	NA	2.991e-13	8.5e-11	2.80E-07(Brain - Cerebellum)
	ENSG00000163016	ALMS1P	7.53379e-32	9.33228e-29	1.965e-20	1.095e-17	5.50E-14(Brain - Cerebellum)
rs767053	ENSG00000117593	DARS2	7.81856e-06	0.000614703	NA	NA	NA(NA)
	ENSG00000117601	SERPINC1	NA	NA	NA	NA	3.80E-08(Brain - Caudate (basal ganglia))
	ENSG00000162753	SLC9C2	6.7617e-20	3.17651e-17	NA	NA	1.90E-05(Brain - Putamen (basal ganglia))
	ENSG00000183831	ANKRD45	7.81381e-05	0.00466673	NA	NA	NA(NA)
rs7752421	ENSG00000065609	SNAP91	9.95258e-09	8.99084e-07	1.401e-05	0.001085	NA(NA)
	ENSG00000135324	MRAP2	0.000684322	0.0201143	NA	NA	NA(NA)
rs7944860	ENSG00000172803	SNX32	7.21261e-16	2.86518e-13	8.376e-09	1.277e-06	NA(NA)
	ENSG00000172922	RNASEH2C	2.37249e-12	6.69512e-10	1.87e-10	3.69e-08	3.40E-10(Brain - Cortex)
	ENSG00000213445	SIPA1	0.000236349	0.0144583	NA	NA	NA(NA)
	ENSG00000254470	AP5B1	NA	NA	2.89e-05	0.002047	NA(NA)
rs889704	ENSG00000140829	DHX38	0.000431842	0.0251796	NA	NA	NA(NA)
rs9373388	ENSG00000034693	PEX3	1.76805e-05	0.000827186	NA	NA	NA(NA)
rs9384900	ENSG00000228624	RP3-399L15.3	0.000130129	0.00487234	NA	NA	NA(NA)
rs9545067	ENSG00000102471	NDFIP2	0.000144484	0.00776675	NA	NA	NA(NA)
	ENSG00000227676	LINC01068	NA	NA	1.506e-08	2.2e-06	NA(NA)
rs9611519	ENSG00000100395	L3MBTL2	NA	NA	4.293e-08	5.78e-06	NA(NA)
	ENSG00000100413	POLR3H	1.79082e-14	5.18043e-12	1.75e-05	0.00132	NA(NA)
	ENSG00000167077	MEI1	NA	NA	6.442e-08	8.396e-06	NA(NA)
	ENSG00000172346	CSDC2	6.88072e-07	6.79818e-05	NA	NA	NA(NA)
	ENSG00000196236	XPNPEP3	0.000177622	0.00987775	NA	NA	NA(NA)
	ENSG00000198951	NAGA	NA	NA	NA	NA	3.00E-05(Brain - Cerebellum)
	ENSG00000235513	RP4-756G23.5	0.000726191	0.0323105	1.298e-05	0.001014	NA(NA)
	ENSG00000128487	SPECC1	6.92161e-08	3.39911e-06	NA	NA	NA(NA)
	ENSG00000154898	CCDC144CP	2.62024e-19	2.46731e-17	2.044e-08	2.917e-06	4.50E-08(Brain - Nucleus accumbens (basal ganglia))
	ENSG00000189423	USP32P3	7.55441e-09	3.92925e-07	2.168e-10	4.238e-08	2.70E-05(Brain - Cortex)
	ENSG00000230528	NOS2P3	NA	NA	NA	NA	2.00E-05(Brain - Caudate (basal ganglia))
	ENSG00000261033	RP11-209D14.2	3.68009e-12	2.26245e-10	1.286e-09	2.233e-07	8.70E-06(Brain - Cortex)
	ENSG00000270091	RP11-78O7.2	NA	NA	NA	NA	3.10E-06(Brain - Caudate (basal ganglia))
rs9908888	ENSG00000167720	SRR	6.0008e-20	5.76829e-18	2.718e-05	0.001939	NA(NA)
aTop functional SNPs predicted by at least two independent annotation methods.
beQTL data was from the CommonMind consortium (DLPFC, N=467).
ceQTL data was from the LIBD brain eQTL browser (DLPFC, N=412).
deQTL data was from the GTEx (tissues were from 13 brain regions, N ranges from 80 to 154 (Supplementary Table 4)).
