# Supplementary material for: Functional genomics reveal gene regulatory mechanisms underlying schizophrenia risk
Source: Nat Commun. 2019 Feb 8;10:670. doi: 10.1038/s41467-019-08666-4 (PMC6368563; doi:10.1038/s41467-019-08666-4)
Supplement: Supplementary file 6 — Supplementary Data 3 [file 41467_2019_8666_MOESM6_ESM.xlsx]

## Sheet: Sheet1
Supplementary Data 3. TF binding-disrupting SCZ risk SNPs.
SNP ID	Chr	Ref	Alt	Location	Nearby Gene	Disrupted TFs
rs301792	chr1	A	G	intronic	RERE	POLR2A
rs159961	chr1	C	T	intronic	RERE	REST
rs11263852	chr1	G	C	upstream;downstream	ADPRHL2;TEKT2	CTCF/RAD21/SIN3A
rs2231318	chr1	C	T	intronic	TRAPPC3	POLR2A
rs74105186	chr1	T	C	intronic	DPYD	RAD21
rs2027349	chr1	G	A	UTR5	VPS45	CTCF/TAF1
rs78681982	chr1	G	A	intronic	PLEKHO1	POLR2A
rs72694957	chr1	C	T	intergenic	PLEKHO1,ANP32E	REST
rs16937	chr1	A	G	intronic	CNTN2	CTCF
rs12136320	chr1	T	C	downstream	DSTYK	CTCF/POLR2A/RAD21/SMC3
rs340836	chr1	C	T	intronic	PROX1	CTCF
rs3904682	chr1	T	A	UTR5	SDCCAG8	POLR2A
rs78751650	chr10	C	T	intergenic	RTKN2,LOC283045	REST
rs10786700	chr10	C	T	intronic	SUFU	REST
rs12416331	chr10	T	A	intronic	NT5C2	GATA3
rs12146541	chr11	G	C	ncRNA_intronic	TMX2-CTNND1	SMC3
rs494791	chr11	A	C	exonic	CCDC90B	POLR2A
rs11233566	chr11	G	T	intergenic	CCDC90B,DLG2	POLR2A
rs3781884	chr11	A	G	intronic	TTC12	CTCF
rs10860964	chr12	T	C	intergenic	LOC101929058,C12orf42	RAD21
rs7304243	chr12	C	T	intergenic	IFT81,ATP2A2	POLR2A
rs78866909	chr12	C	T	intronic	C12orf65	CTCF/RAD21/SMC3
rs4759413	chr12	T	A	downstream	C12orf65	POLR2A
rs76514049	chr12	G	A	intronic	CDK2AP1	YY1
rs60754073	chr12	C	G	downstream	MIR8072	REST
rs28594416	chr12	T	C	upstream	MIR8072	POLR2A
rs11160502	chr14	G	A	intronic	BCL11B	SMC3
rs10083370	chr14	G	A	ncRNA_intronic	LINC00637	POLR2A/TAF1
rs10083367	chr14	C	G	ncRNA_intronic	LINC00637	POLR2A/TAF1
rs62021888	chr15	G	T	exonic	PLCB2	CTCF
rs3743078	chr15	C	G	intronic	CHRNA3	POLR2A
rs71196093/rs72748702	chr15	A	G	intergenic	GOLGA6L4,LOC103171574	CTCF
rs12912934	chr15	C	T	ncRNA_exonic	LINC00933	CTCF/RAD21
rs10795	chr15	G	A	ncRNA_exonic	SCAND2P	CTCF
rs2856268	chr15	T	C	upstream	POLG	EP300
rs4932217	chr15	A	C	intergenic	POLG,MIR9-3HG	MAX
rs4786494	chr16	G	A	UTR3	DNAJA3	POLR2A
rs2270363	chr16	A	G	intronic	HMOX2	MAX/USF1
rs3814880	chr16	T	C	intronic	DOC2A	POLR2A
rs11861362	chr16	C	G	intronic	SMPD3	RAD21
rs3096324	chr16	G	A	intronic	ANKRD11	CTCF
rs4785581	chr16	C	A	intronic	DPEP1	MAX/USF1
rs4790347	chr17	G	A	intronic	YWHAE	POLR2A
rs10852932	chr17	G	T	intronic	SMG6	EP300
rs4924832	chr17	T	C	intronic	DRC3	CTCF/SMC3
rs2974999	chr17	T	G	intronic	DRG2	CTCF/RAD21/USF1
rs78532287	chr17	A	G	UTR5	SPECC1	SMC3
rs61660810	chr17	C	T	intronic	SPECC1	EP300/NFIC
rs11081564	chr18	A	G	intergenic	CTDP1,KCNG2	REST/SIN3A
rs3794993	chr19	C	A	intronic	GATAD2A	POLR2A
rs2304206	chr19	G	A	UTR5	BCL2L12	ELF1
rs2304204	chr19	T	C	UTR5	BCL2L12,IRF3	POLR2A
rs13003881	chr2	G	A	intronic	EFR3B	POLR2A
rs12473400	chr2	G	T	intronic	RBKS	POLR2A
rs34419497	chr2	C	T	intergenic	SPR,EMX1	CTCF
rs74863866	chr2	G	A	intronic	RAB11FIP5	CTCF
rs41285977	chr2	C	T	intronic	CCT7	REST
rs7579996	chr2	C	A	UTR5	SEPT10	POLR2A/REST/SIN3A
rs796364	chr2	C	A	upstream	FTCDNL1	CTCF/RAD21
rs281759	chr2	T	C	intronic	C2orf69	FOXP2
rs3769481	chr2	A	G	intronic	SPATS2L	CTCF/RAD21
rs2551945	chr2	C	T	intronic	METTL21A	REST
rs2385395	chr2	G	T	UTR3	FAM134A	POLR2A
rs2675960	chr2	G	T	intronic	NGEF	EZH2
rs9611198	chr22	A	C	intergenic	RPS19BP1,CACNA1I	CTCF
rs732381	chr22	A	T	intronic	CACNA1I	GATA2
rs5751195	chr22	A	C	intronic	SEPT3	POLR2A
rs8135801	chr22	A	G	upstream;downstream	SMDT1;FAM109B	POLR2A
rs2269524	chr22	T	G	UTR5	SMDT1	POLR2A
rs1801311	chr22	G	A	exonic	NDUFA6	POLR2A/TAF1/YY1
rs6002621	chr22	A	C	ncRNA_intronic	NDUFA6-AS1	SMC3
rs28633410	chr22	T	C	upstream	CYP2D6,LOC101929829	POLR2A
rs9306356	chr22	T	C	intronic	TCF20	POLR2A/REST
rs138833	chr22	A	G	intronic	BRD1	CTCF
rs910800	chr22	C	T	exonic	ZBED4	RAD21
rs1321	chr22	T	C	UTR3	ALG12	GATA2
rs9616378	chr22	A	G	UTR5	ALG12	POLR2A/REST/SIN3A/TAF1
rs9616382	chr22	C	T	intronic	CRELD2	REST
rs7410601	chr22	C	T	intronic	CRELD2	CTCF
rs9985472	chr3	A	G	intronic	TBC1D5	USF1
rs13323091	chr3	C	G	intergenic	RBMS3,TGFBR2	POLR2A
rs28365992	chr3	T	C	UTR5	HYAL1	POLR2A
rs2535629	chr3	G	A	intronic	ITIH3	CTCF
rs3773744	chr3	T	C	intronic	TKT	REST/SIN3A
rs3773745	chr3	A	T	intronic	TKT	POLR2A/RAD21
rs6795127	chr3	C	T	intronic	DCP1A	REST
rs1499894	chr3	C	T	intronic	FOXP1	POLR2A
rs485315	chr3	C	T	intergenic	OTOL1,LINC01192	POLR2A
rs308699	chr3	G	A	intergenic	OTOL1,LINC01192	CTCF
rs34455584	chr3	A	G	upstream	FXR1	CTCF/RAD21
rs1805579	chr3	T	C	intronic	FXR1	REST
rs7662342	chr4	G	A	intergenic	TBC1D19,STIM2	RAD21
rs393223	chr4	G	A	intronic	MANBA	PBX3
rs223390	chr4	A	G	UTR5	UBE2D3	REST
rs223387	chr4	C	G	ncRNA_intronic	LOC105377348	RAD21
rs13113099	chr4	A	G	intronic	SLC9B2	USF1
rs3797040	chr4	C	T	upstream	CLCN3	TAF1
rs10940235	chr5	G	T	intergenic	NONE,EMB	PBX3
rs2438345	chr5	T	C	intronic	ADGRV1	CTCF/RAD21/SMC3
rs10038801	chr5	T	C	intronic	SLCO6A1	CTCF/RAD21
rs790475	chr5	C	T	intergenic	CTXN3,LINC01184	REST
rs982085	chr5	C	G	intronic	REEP2	CTCF
rs778593	chr5	T	C	UTR5	NDUFA2	USF1
rs3822346	chr5	C	T	exonic	PCDHA4	CTCF
rs57336534	chr5	T	A	intergenic	NMUR2,LINC01470	REST
rs58848914	chr5	C	T	intergenic	MFAP3,GALNT10	SMC3
rs6871683	chr5	T	C	intronic	GALNT10	GATA2
rs3131340 /rs115800871	chr6	T	G	intergenic	ZBED9,LINC01623	REST
rs13193668	chr6	G	T	intronic	EYS	NFIC
rs9362397	chr6	C	T	intergenic	CGA,ZNF292	CTCF
rs117178087	chr6	C	T	UTR5	FUT9	CTCF/RAD21
rs3813498	chr6	C	T	intronic	FOXO3	CTCF
rs6919476	chr6	G	C	intronic	FYN	POLR2A
rs61202914	chr6	G	A	intronic	FYN	CTCF
rs9373388	chr6	C	T	intronic	AIG1	FOSL2/PBX3
rs3804536	chr6	A	G	intronic	AIG1	CTCF/RAD21
rs2711116	chr7	T	C	intergenic	NPY,MPP6	CTCF
rs12665974	chr7	C	T	intronic	DFNA5	TEAD4
rs321964	chr7	G	A	intronic	MAGI2	PBX3
rs322004	chr7	T	A	intronic	MAGI2	POLR2A
rs2905232	chr7	C	G	intergenic	LINC00998,PPP1R3A	CTCF
rs7796648	chr7	T	C	intergenic	LINC00998,PPP1R3A	POLR2A
rs6992091	chr8	G	A	intergenic	FAM86B3P,SGK223	TCF12
rs7014953	chr8	A	C	intergenic	FAM86B3P,SGK223	USF1
rs486781	chr8	A	G	intergenic	CLDN23,MFHAS1	POLR2A
rs12114661	chr8	G	A	intronic	TNKS	POLR2A
rs11986122	chr8	C	G	intronic	MSRA	REST
rs11993089	chr8	G	T	intronic	MSRA	POLR2A/REST
rs1565231	chr8	A	G	intronic	PSD3	CTCF
rs716881	chr8	T	G	intergenic	MMP16,LOC101929709	EP300
rs1352318	chr8	G	A	intergenic	MMP16,LOC101929709	CTCF/RAD21/SMC3
rs7012106	chr8	C	G	intronic	FAM83H	CTCF
