# Supplementary material for: Functional genomics reveal gene regulatory mechanisms underlying schizophrenia risk
Source: Nat Commun. 2019 Feb 8;10:670. doi: 10.1038/s41467-019-08666-4 (PMC6368563; doi:10.1038/s41467-019-08666-4)
Supplement: Supplementary file 7 — Supplementary Data 4 [file 41467_2019_8666_MOESM7_ESM.xlsx]

## Sheet: Sheet1
Supplementary Data 4. The association significance between the identified TF binding-disrupting SNPs and gene expression in human brain
SNP	Ensembl Gene ID	Gene Symbol	SNP Location	P-value (CMC)	FDR (≤0.05, CMC)	P-value (LIBD)	FDR (≤0.01, LIBD)	P-value (GTEx)
rs10038801	ENSG00000173930	SLCO4C1	chr5:101769984	6.32e-27	3.89e-24	7.7e-14	2.34e-11	NA(NA)
rs10083367	ENSG00000088808	PPP1R13B	chr14:104314183	8.39e-05	0.00658	NA	NA	NA(NA)
rs10083367	ENSG00000126214	KLC1	chr14:104314183	0.000959	0.0481	NA	NA	NA(NA)
rs10083367	ENSG00000269963	RP11-73M18.9	chr14:104314183	NA	NA	NA	NA	4.50E-06(Brain - Spinal cord (cervical c-1))
rs10083370	ENSG00000088808	PPP1R13B	chr14:104314182	8.39e-05	0.00658	NA	NA	NA(NA)
rs10083370	ENSG00000126214	KLC1	chr14:104314182	0.000959	0.0481	NA	NA	NA(NA)
rs10083370	ENSG00000269963	RP11-73M18.9	chr14:104314182	NA	NA	NA	NA	3.40E-06(Brain - Spinal cord (cervical c-1))
rs10786700	ENSG00000138175	ARL3	chr10:104387735	6.89e-05	0.00333	NA	NA	NA(NA)
rs10786700	ENSG00000269609	RP11-18I14.10	chr10:104387735	2.34e-05	0.00126	NA	NA	NA(NA)
rs10795	ENSG00000176371	ZSCAN2	chr15:85177297	0.00148	0.0454	NA	NA	NA(NA)
rs10795	ENSG00000177082	WDR73	chr15:85177297	0.00105	0.0348	1.034e-05	0.000829	NA(NA)
rs10795	ENSG00000184206	GOLGA6L4	chr15:85177297	1.82e-05	0.00115	NA	NA	NA(NA)
rs10795	ENSG00000189136	UBE2Q2P1	chr15:85177297	0.00115	0.0374	NA	NA	NA(NA)
rs10795	ENSG00000197696	NMB	chr15:85177297	0.000634	0.0233	NA	NA	8.10E-06(Brain - Caudate (basal ganglia))
rs10795	ENSG00000225151	AC103965.1	chr15:85177297	1.63e-17	6.37e-15	1.07e-09	1.88e-07	4.50E-13(Brain - Caudate (basal ganglia))
rs10795	ENSG00000230373	GOLGA6L5P	chr15:85177297	NA	NA	3.304e-05	0.0023	NA(NA)
rs10795	ENSG00000235370	DNM1P51	chr15:85177297	NA	NA	3.646e-06	0.000328	1.40E-06(Brain - Frontal Cortex (BA9))
rs10795	ENSG00000259295	CSPG4P12	chr15:85177297	8.31e-21	4.63e-18	NA	NA	NA(NA)
rs10795	ENSG00000259404	EFTUD1P1	chr15:85177297	1.12e-06	9.74e-05	NA	NA	NA(NA)
rs10795	ENSG00000259511	UBE2Q2L	chr15:85177297	NA	NA	0.0001025	0.00611	NA(NA)
rs10795	ENSG00000259633	UBE2Q2P8	chr15:85177297	NA	NA	2.805e-05	0.00199	NA(NA)
rs10795	ENSG00000259683	RP11-182J1.14	chr15:85177297	NA	NA	1.817e-06	0.000176	NA(NA)
rs10795	ENSG00000259726	CSPG4P11	chr15:85177297	4.68e-25	3.59e-22	NA	NA	NA(NA)
rs10795	ENSG00000259728	LINC00933	chr15:85177297	NA	NA	3.19e-09	5.19e-07	NA(NA)
rs10795	ENSG00000259774	RP11-182J1.13	chr15:85177297	NA	NA	4.79e-09	7.58e-07	NA(NA)
rs10852932	ENSG00000167720	SRR	chr17:2143460	5.79e-20	5.57e-18	2.87e-10	5.5e-08	NA(NA)
rs10940235	ENSG00000170571	EMB	chr5:49636753	2.29e-20	9.95e-18	NA	NA	NA(NA)
rs11233566	ENSG00000137494	ANKRD42	chr11:83048096	0.000382	0.0215	NA	NA	NA(NA)
rs11233566	ENSG00000137500	CCDC90B	chr11:83048096	0.000191	0.0121	NA	NA	NA(NA)
rs117178087	ENSG00000172461	FUT9	chr6:96464060	0.00189	0.0462	NA	NA	NA(NA)
rs11861362	ENSG00000102904	TSNAXIP1	chr16:68418792	0.000477	0.0273	NA	NA	1.00E-07(Brain - Anterior cingulate cortex (BA24))
rs11861362	ENSG00000132600	PRMT7	chr16:68418792	1.46e-05	0.00141	NA	NA	NA(NA)
rs11861362	ENSG00000141084	RANBP10	chr16:68418792	0.000239	0.0154	NA	NA	NA(NA)
rs11986122	ENSG00000154319	FAM167A	chr8:10009949	5e-09	0.00443	NA	NA	NA(NA)
rs11986122	ENSG00000171044	XKR6	chr8:10009949	0.00111	0.037	NA	NA	NA(NA)
rs11986122	ENSG00000173273	TNKS	chr8:10009949	0.000833	0.0294	NA	NA	NA(NA)
rs11986122	ENSG00000173295	FAM86B3P	chr8:10009949	1.31e-23	2.54e-16	NA	NA	NA(NA)
rs11986122	ENSG00000175806	MSRA	chr8:10009949	NA	NA	NA	NA	1.20E-07(Brain - Spinal cord (cervical c-1))
rs11986122	ENSG00000205873	.	chr8:10009949	1.37e-09	0.00139	NA	NA	NA(NA)
rs11986122	ENSG00000227888	FAM66A	chr8:10009949	4.62e-14	1.06e-07	NA	NA	NA(NA)
rs11986122	ENSG00000255310	AF131215.2	chr8:10009949	0.000641	0.0238	NA	NA	7.70E-06(Brain - Cerebellar Hemisphere)
rs11986122	ENSG00000255556	RP11-351I21.6	chr8:10009949	8.04e-10	0.000864	NA	NA	NA(NA)
rs11986122	ENSG00000272505	RP11-981G7.6	chr8:10009949	NA	NA	NA	NA	2.10E-07(Brain - Spinal cord (cervical c-1))
rs11993089	ENSG00000154319	FAM167A	chr8:10009952	5.28e-09	0.00464	NA	NA	NA(NA)
rs11993089	ENSG00000171044	XKR6	chr8:10009952	0.00107	0.0361	NA	NA	NA(NA)
rs11993089	ENSG00000173273	TNKS	chr8:10009952	0.000797	0.0284	NA	NA	NA(NA)
rs11993089	ENSG00000173295	FAM86B3P	chr8:10009952	1.06e-23	2.12e-16	NA	NA	NA(NA)
rs11993089	ENSG00000175806	MSRA	chr8:10009952	NA	NA	NA	NA	1.20E-07(Brain - Spinal cord (cervical c-1))
rs11993089	ENSG00000205873	.	chr8:10009952	1.02e-09	0.00107	NA	NA	NA(NA)
rs11993089	ENSG00000227888	FAM66A	chr8:10009952	3.83e-14	8.95e-08	NA	NA	NA(NA)
rs11993089	ENSG00000255310	AF131215.2	chr8:10009952	0.000664	0.0245	NA	NA	7.70E-06(Brain - Cerebellar Hemisphere)
rs11993089	ENSG00000255556	RP11-351I21.6	chr8:10009952	7.37e-10	0.0008	NA	NA	NA(NA)
rs11993089	ENSG00000272505	RP11-981G7.6	chr8:10009952	NA	NA	NA	NA	2.10E-07(Brain - Spinal cord (cervical c-1))
rs12114661	ENSG00000173273	TNKS	chr8:9573154	7.94e-06	0.000534	1.4e-08	2.06e-06	NA(NA)
rs12114661	ENSG00000173295	FAM86B3P	chr8:9573154	1.02e-16	3.99e-10	NA	NA	NA(NA)
rs12114661	ENSG00000175806	MSRA	chr8:9573154	NA	NA	NA	NA	7.70E-06(Brain - Spinal cord (cervical c-1))
rs12114661	ENSG00000227888	FAM66A	chr8:9573154	3.16e-11	4.77e-05	NA	NA	NA(NA)
rs12114661	ENSG00000272267	RP11-375N15.2	chr8:9573154	NA	NA	6.051e-05	0.00389	NA(NA)
rs12114661	ENSG00000272505	RP11-981G7.6	chr8:9573154	NA	NA	NA	NA	8.20E-06(Brain - Spinal cord (cervical c-1))
rs12136320	ENSG00000117222	RBBP5	chr1:205110946	5.87e-09	8.26e-07	NA	NA	8.80E-08(Brain - Nucleus accumbens (basal ganglia))
rs12136320	ENSG00000133059	DSTYK	chr1:205110946	NA	NA	NA	NA	7.00E-07(Brain - Caudate (basal ganglia))
rs12136320	ENSG00000133069	TMCC2	chr1:205110946	4.3e-07	4.34e-05	0.0001678	0.00927	NA(NA)
rs12136320	ENSG00000174529	TMEM81	chr1:205110946	2.97e-05	0.002	9.913e-06	0.000798	1.10E-06(Brain - Putamen (basal ganglia))
rs12136320	ENSG00000236108	RP11-383G10.1	chr1:205110946	NA	NA	5.207e-05	0.00341	NA(NA)
rs12416331	ENSG00000076685	NT5C2	chr10:104928914	3.15e-05	0.00164	NA	NA	NA(NA)
rs12416331	ENSG00000138175	ARL3	chr10:104928914	0.00141	0.0437	NA	NA	NA(NA)
rs12416331	ENSG00000148798	INA	chr10:104928914	0.00116	0.0372	NA	NA	NA(NA)
rs12416331	ENSG00000148842	CNNM2	chr10:104928914	0.000137	0.00609	1.311e-06	0.000131	NA(NA)
rs12416331	ENSG00000166275	C10orf32	chr10:104928914	0.00135	0.0421	NA	NA	NA(NA)
rs12416331	ENSG00000269609	RP11-18I14.10	chr10:104928914	0.000773	0.0267	NA	NA	NA(NA)
rs12912934	ENSG00000176371	ZSCAN2	chr15:85114447	0.000531	0.0202	NA	NA	NA(NA)
rs12912934	ENSG00000184206	GOLGA6L4	chr15:85114447	5.52e-06	0.000404	NA	NA	NA(NA)
rs12912934	ENSG00000189136	UBE2Q2P1	chr15:85114447	0.00112	0.0367	NA	NA	NA(NA)
rs12912934	ENSG00000197696	NMB	chr15:85114447	NA	NA	NA	NA	2.40E-05(Brain - Caudate (basal ganglia))
rs12912934	ENSG00000225151	AC103965.1	chr15:85114447	2.75e-28	2.91e-25	9.3e-19	4.52e-16	1.20E-24(Brain - Caudate (basal ganglia))
rs12912934	ENSG00000230373	GOLGA6L5	chr15:85114447	NA	NA	4.94e-07	5.41e-05	1.30E-07(Brain - Cortex)
rs12912934	ENSG00000235370	DNM1P51	chr15:85114447	9.84e-05	0.00496	5.54e-10	1.02e-07	2.50E-11(Brain - Frontal Cortex (BA9))
rs12912934	ENSG00000259295	CSPG4P12	chr15:85114447	3.36e-33	4.92e-30	NA	NA	3.40E-07(Brain - Frontal Cortex (BA9))
rs12912934	ENSG00000259404	EFTUD1P1	chr15:85114447	4.07e-13	9.63e-11	8.48e-07	8.84e-05	1.10E-05(Brain - Hypothalamus)
rs12912934	ENSG00000259511	UBE2Q2L	chr15:85114447	NA	NA	0.0001071	0.00634	NA(NA)
rs12912934	ENSG00000259570	RP11-671M22.4	chr15:85114447	NA	NA	1.66e-08	2.4e-06	NA(NA)
rs12912934	ENSG00000259633	UBE2Q2P8	chr15:85114447	NA	NA	4.9e-08	6.53e-06	NA(NA)
rs12912934	ENSG00000259683	RP11-182J1.14	chr15:85114447	NA	NA	5.61e-09	8.79e-07	NA(NA)
rs12912934	ENSG00000259726	CSPG4P11	chr15:85114447	3.11e-44	1.21e-40	NA	NA	3.20E-07(Brain - Cerebellum)
rs12912934	ENSG00000259728	LINC00933	chr15:85114447	NA	NA	4.42e-07	4.89e-05	NA(NA)
rs12912934	ENSG00000259774	RP11-182J1.13	chr15:85114447	NA	NA	6.87e-12	1.66e-09	NA(NA)
rs13113099	ENSG00000109323	MANBA	chr4:103974122	NA	NA	NA	NA	3.90E-05(Brain - Cerebellum)
rs13113099	ENSG00000164037	SLC9B1	chr4:103974122	8.73e-25	3.4e-22	NA	NA	NA(NA)
rs13113099	ENSG00000164039	BDH2	chr4:103974122	8.59e-07	5.83e-05	0.0001159	0.00678	NA(NA)
rs13113099	ENSG00000230069	LRRC37A15P	chr4:103974122	3.76e-12	5.59e-10	NA	NA	3.40E-07(Brain - Cerebellar Hemisphere)
rs13113099	ENSG00000248971	KRT8P46	chr4:103974122	1.12e-11	1.56e-09	NA	NA	1.30E-05(Brain - Cerebellar Hemisphere)
rs1321	ENSG00000100426	ZBED4	chr22:50297435	NA	NA	NA	NA	6.80E-09(Brain - Cerebellar Hemisphere)
rs1321	ENSG00000182858	ALG12	chr22:50297435	9.34e-07	8.95e-05	NA	NA	5.50E-07(Brain - Caudate (basal ganglia))
rs1321	ENSG00000260613	RP3-522J7.6	chr22:50297435	NA	NA	NA	NA	2.50E-09(Brain - Cerebellum)
rs1352318	ENSG00000253553	RP11-586K2.1	chr8:89566903	5.53e-07	5.1e-05	1.86e-08	2.68e-06	NA(NA)
rs138833	ENSG00000100426	ZBED4	chr22:50178917	NA	NA	NA	NA	8.10E-07(Brain - Cerebellar Hemisphere)
rs138833	ENSG00000182858	ALG12	chr22:50178917	1.8e-06	0.000163	NA	NA	1.10E-05(Brain - Caudate (basal ganglia))
rs138833	ENSG00000260613	RP3-522J7.6	chr22:50178917	NA	NA	NA	NA	7.50E-08(Brain - Cerebellum)
rs159961	ENSG00000142599	RERE	chr1:8484228	0.000639	0.0274	5.93e-10	1.08e-07	NA(NA)
rs159961	ENSG00000162426	SLC45A1	chr1:8484228	0.000184	0.00972	NA	NA	NA(NA)
rs16937	ENSG00000117222	RBBP5	chr1:205035455	1.16e-09	1.84e-07	0.0001526	0.00856	2.70E-09(Brain - Nucleus accumbens (basal ganglia))
rs16937	ENSG00000133069	TMCC2	chr1:205035455	3.32e-08	4.11e-06	NA	NA	NA(NA)
rs16937	ENSG00000174529	TMEM81	chr1:205035455	1.06e-05	0.000806	3.64e-10	6.88e-08	9.70E-07(Brain - Putamen (basal ganglia))
rs1801311	ENSG00000100162	CENPM	chr22:42486723	NA	NA	NA	NA	1.60E-05(Brain - Nucleus accumbens (basal ganglia))
rs1801311	ENSG00000100197	CYP2D6	chr22:42486723	NA	NA	NA	NA	4.90E-06(Brain - Hypothalamus)
rs1801311	ENSG00000177096	FAM109B	chr22:42486723	1.46e-06	0.000134	6.23e-17	2.58e-14	6.30E-06(Brain - Cortex)
rs1801311	ENSG00000183066	WBP2NL	chr22:42486723	6.62e-06	0.000533	NA	NA	NA(NA)
rs1801311	ENSG00000183172	SMDT1	chr22:42486723	NA	NA	NA	NA	5.80E-28(Brain - Cerebellum)
rs1801311	ENSG00000198951	NAGA	chr22:42486723	4.06e-17	1.43e-14	4.46e-29	4.42e-26	5.70E-10(Brain - Cerebellum)
rs1801311	ENSG00000205702	CYP2D7P	chr22:42486723	NA	NA	4.17e-12	1.03e-09	1.10E-05(Brain - Nucleus accumbens (basal ganglia))
rs1801311	ENSG00000205704	LINC00634	chr22:42486723	2.4e-08	3.08e-06	1.91e-08	2.73e-06	NA(NA)
rs1801311	ENSG00000227370	RP4-669P10.19	chr22:42486723	NA	NA	NA	NA	7.80E-13(Brain - Cerebellum)
rs1801311	ENSG00000232710	RP4-669P10.16	chr22:42486723	NA	NA	3.51e-23	2.38e-20	3.50E-19(Brain - Cerebellum)
rs1801311	ENSG00000237037	NDUFA6-AS1	chr22:42486723	NA	NA	NA	NA	9.00E-15(Brain - Cerebellum)
rs1801311	ENSG00000270083	RP1-257I20.14	chr22:42486723	NA	NA	7.281e-06	0.000607	NA(NA)
rs1805579	ENSG00000241231	RP11-275H4.1	chr3:180630565	2.5e-05	0.00171	NA	NA	NA(NA)
rs2027349	ENSG00000143374	TARS2	chr1:150039678	0.00093	0.0371	NA	NA	NA(NA)
rs223387	ENSG00000138778	CENPE	chr4:103749516	0.00121	0.0376	NA	NA	NA(NA)
rs223387	ENSG00000145354	CISD2	chr4:103749516	0.00068	0.0235	NA	NA	NA(NA)
rs223387	ENSG00000164037	SLC9B1	chr4:103749516	2.29e-35	1.51e-32	NA	NA	NA(NA)
rs223387	ENSG00000164039	BDH2	chr4:103749516	5.69e-07	3.98e-05	NA	NA	NA(NA)
rs223387	ENSG00000230069	LRRC37A15P	chr4:103749516	2.84e-13	4.96e-11	NA	NA	1.80E-09(Brain - Cerebellar Hemisphere)
rs223387	ENSG00000248971	KRT8P46	chr4:103749516	2.32e-14	4.62e-12	NA	NA	NA(NA)
rs223390	ENSG00000138778	CENPE	chr4:103748797	0.00118	0.037	NA	NA	NA(NA)
rs223390	ENSG00000145354	CISD2	chr4:103748797	0.000578	0.0205	NA	NA	NA(NA)
rs223390	ENSG00000164037	SLC9B1	chr4:103748797	7.1e-35	4.56e-32	NA	NA	NA(NA)
rs223390	ENSG00000164039	BDH2	chr4:103748797	5.34e-07	3.75e-05	0.0001367	0.0078	NA(NA)
rs223390	ENSG00000230069	LRRC37A15P	chr4:103748797	2.58e-13	4.55e-11	0.000143	0.0081	2.30E-09(Brain - Cerebellar Hemisphere)
rs223390	ENSG00000248971	KRT8P46	chr4:103748797	2.17e-14	4.34e-12	NA	NA	NA(NA)
rs2269524	ENSG00000100162	CENPM	chr22:42475703	NA	NA	NA	NA	1.60E-05(Brain - Nucleus accumbens (basal ganglia))
rs2269524	ENSG00000100197	CYP2D6	chr22:42475703	NA	NA	NA	NA	4.90E-06(Brain - Hypothalamus)
rs2269524	ENSG00000177096	FAM109B	chr22:42475703	1.02e-06	9.73e-05	7.35e-16	2.77e-13	5.80E-06(Brain - Cortex)
rs2269524	ENSG00000183066	WBP2NL	chr22:42475703	3.63e-06	0.000309	NA	NA	NA(NA)
rs2269524	ENSG00000183172	SMDT1	chr22:42475703	NA	NA	3.906e-06	0.000349	4.90E-30(Brain - Cerebellum)
rs2269524	ENSG00000198951	NAGA	chr22:42475703	5.33e-18	2.03e-15	1.04e-26	8.81e-24	2.90E-09(Brain - Cerebellum)
rs2269524	ENSG00000205702	CYP2D7P	chr22:42475703	NA	NA	8.48e-09	1.29e-06	1.10E-05(Brain - Nucleus accumbens (basal ganglia))
rs2269524	ENSG00000205704	LINC00634	chr22:42475703	2.33e-08	3.01e-06	1.01e-09	1.78e-07	NA(NA)
rs2269524	ENSG00000227370	RP4-669P10.19	chr22:42475703	NA	NA	NA	NA	4.40E-12(Brain - Cerebellum)
rs2269524	ENSG00000232710	RP4-669P10.16	chr22:42475703	NA	NA	2.93e-22	1.86e-19	1.30E-17(Brain - Cerebellum)
rs2269524	ENSG00000237037	NDUFA6-AS1	chr22:42475703	NA	NA	NA	NA	4.80E-14(Brain - Cerebellum)
rs2269524	ENSG00000270083	RP1-257I20.14	chr22:42475703	NA	NA	3.984e-05	0.00271	NA(NA)
rs2270363	ENSG00000089486	CDIP1	chr16:4526292	3.05e-07	4.4e-05	1.433e-05	0.00111	5.10E-34(Brain - Cerebellum)
rs2270363	ENSG00000102858	MGRN1	chr16:4526292	NA	NA	NA	NA	5.30E-06(Brain - Frontal Cortex (BA9))
rs2270363	ENSG00000103415	HMOX2	chr16:4526292	NA	NA	NA	NA	4.20E-07(Brain - Nucleus accumbens (basal ganglia))
rs2270363	ENSG00000103423	DNAJA3	chr16:4526292	8.22e-31	1.17e-27	2.208e-06	0.000209	NA(NA)
rs2270363	ENSG00000153406	NMRAL1	chr16:4526292	1.62e-10	4.05e-08	4.88e-16	1.87e-13	9.00E-41(Brain - Cerebellar Hemisphere)
rs2270363	ENSG00000168140	VASN	chr16:4526292	NA	NA	NA	NA	7.00E-06(Brain - Cerebellum)
rs2270363	ENSG00000262246	CORO7	chr16:4526292	2.06e-10	5.06e-08	1.72e-17	7.46e-15	8.90E-13(Brain - Anterior cingulate cortex (BA24))
rs2304204	ENSG00000126456	IRF3	chr19:50169020	1.5e-05	0.0013	NA	NA	1.90E-07(Brain - Cerebellar Hemisphere)
rs2304204	ENSG00000126464	PRR12	chr19:50169020	NA	NA	NA	NA	3.00E-06(Brain - Cerebellum)
rs2304204	ENSG00000169169	CPT1C	chr19:50169020	8.51e-14	2.55e-11	4.564e-05	0.00305	2.00E-05(Brain - Cerebellum)
rs2304206	ENSG00000126456	IRF3	chr19:50168871	1.27e-05	0.00113	NA	NA	5.10E-08(Brain - Cerebellar Hemisphere)
rs2304206	ENSG00000126464	PRR12	chr19:50168871	NA	NA	NA	NA	2.60E-06(Brain - Cerebellum)
rs2304206	ENSG00000169169	CPT1C	chr19:50168871	2.57e-13	7.33e-11	1.384e-06	0.000138	NA(NA)
rs2385395	ENSG00000115649	CNPPD1	chr2:220049128	4.21e-06	0.000311	1.098e-06	0.000112	4.10E-11(Brain - Spinal cord (cervical c-1))
rs2385395	ENSG00000115657	ABCB6	chr2:220049128	NA	NA	NA	NA	4.10E-07(Brain - Cerebellar Hemisphere)
rs2385395	ENSG00000144567	FAM134A	chr2:220049128	NA	NA	NA	NA	1.00E-13(Brain - Cerebellum)
rs2385395	ENSG00000158552	ZFAND2B	chr2:220049128	NA	NA	NA	NA	9.50E-12(Brain - Cerebellum)
rs2385395	ENSG00000181378	CCDC108	chr2:220049128	NA	NA	0.0001443	0.00816	NA(NA)
rs2385395	ENSG00000198925	ATG9A	chr2:220049128	NA	NA	NA	NA	2.20E-07(Brain - Cerebellum)
rs2535629	ENSG00000016864	GLT8D1	chr3:52833219	3.51e-07	3.75e-05	NA	NA	NA(NA)
rs2535629	ENSG00000055955	ITIH4	chr3:52833219	NA	NA	NA	NA	5.40E-07(Brain - Cerebellum)
rs2535629	ENSG00000114904	NEK4	chr3:52833219	2.81e-10	5.3e-08	4.592e-06	0.000403	NA(NA)
rs2535629	ENSG00000163935	SFMBT1	chr3:52833219	4.93e-07	5.09e-05	NA	NA	NA(NA)
rs2535629	ENSG00000163938	GNL3	chr3:52833219	NA	NA	5.81e-07	6.27e-05	4.80E-08(Brain - Cerebellum)
rs2535629	ENSG00000164088	PPM1M	chr3:52833219	NA	NA	NA	NA	7.00E-07(Brain - Cerebellum)
rs2535629	ENSG00000243696	MUSTN1	chr3:52833219	1.93e-05	0.00136	6.38e-10	1.16e-07	NA(NA)
rs2551945	ENSG00000118260	CREB1	chr2:208481637	1.24e-08	1.49e-06	7.476e-05	0.00466	NA(NA)
rs2551945	ENSG00000144401	METTL21A	chr2:208481637	4.54e-16	1.52e-13	1.12e-08	1.67e-06	NA(NA)
rs2675960	ENSG00000182600	C2orf82	chr2:233792109	0.000443	0.0188	NA	NA	NA(NA)
rs2711116	ENSG00000105926	MPP6	chr7:24595020	0.000944	0.0312	NA	NA	NA(NA)
rs2711116	ENSG00000105928	DFNA5	chr7:24595020	0.000507	0.0188	6.63e-08	8.62e-06	2.00E-07(Brain - Cortex)
rs281759	ENSG00000162971	TYW5	chr2:200787719	2.25e-09	3.07e-07	1.799e-06	0.000174	5.60E-09(Brain - Cerebellar Hemisphere)
rs281759	ENSG00000162972	C2orf47	chr2:200787719	1.31e-05	0.000867	NA	NA	NA(NA)
rs281759	ENSG00000226124	FTCDNL1	chr2:200787719	2.98e-13	6.79e-11	3.92e-11	8.51e-09	2.00E-06(Brain - Hypothalamus)
rs281759	ENSG00000237166	AC007163.3	chr2:200787719	0.000829	0.0316	NA	NA	NA(NA)
rs28365992	ENSG00000001617	SEMA3F	chr3:50340996	NA	NA	0.0001652	0.00915	NA(NA)
rs28365992	ENSG00000004534	RBM6	chr3:50340996	NA	NA	5.564e-05	0.00362	NA(NA)
rs28365992	ENSG00000186792	HYAL3	chr3:50340996	9.26e-05	0.0053	NA	NA	NA(NA)
rs2856268	ENSG00000140521	POLG	chr15:89878391	5.2e-05	0.00287	4.465e-06	0.000393	7.20E-09(Brain - Cerebellum)
rs2856268	ENSG00000140522	RLBP1	chr15:89878391	2.58e-12	5.56e-10	1.28e-08	1.89e-06	6.50E-06(Brain - Cortex)
rs28594416	ENSG00000256092	hsa-mir-8072	chr12:123849921	NA	NA	NA	NA	3.30E-09(Brain - Cortex)
rs28633410	ENSG00000100162	CENPM	chr22:42527471	NA	NA	2.632e-05	0.00189	NA(NA)
rs28633410	ENSG00000167077	MEI1	chr22:42527471	NA	NA	0.0001282	0.00739	NA(NA)
rs28633410	ENSG00000177096	FAM109B	chr22:42527471	4.52e-07	4.66e-05	3.395e-06	0.000308	NA(NA)
rs28633410	ENSG00000183066	WBP2NL	chr22:42527471	1.14e-06	0.000107	NA	NA	NA(NA)
rs28633410	ENSG00000198951	NAGA	chr22:42527471	4.05e-17	1.43e-14	2.92e-22	1.86e-19	NA(NA)
rs28633410	ENSG00000205704	LINC00634	chr22:42527471	3.33e-07	3.53e-05	2.303e-06	0.000217	NA(NA)
rs28633410	ENSG00000213790	OLA1P1	chr22:42527471	NA	NA	5.247e-05	0.00344	NA(NA)
rs28633410	ENSG00000227370	RP4-669P10.19	chr22:42527471	NA	NA	1.415e-05	0.0011	NA(NA)
rs28633410	ENSG00000232710	RP4-669P10.16	chr22:42527471	NA	NA	6.95e-16	2.62e-13	NA(NA)
rs2974999	ENSG00000091536	MYO15A	chr17:17997547	NA	NA	NA	NA	2.30E-05(Brain - Cerebellum)
rs2974999	ENSG00000091542	ALKBH5	chr17:17997547	0.00134	0.0345	NA	NA	NA(NA)
rs2974999	ENSG00000108591	DRG2	chr17:17997547	1.31e-11	7.83e-10	NA	NA	NA(NA)
rs2974999	ENSG00000171953	ATPAF2	chr17:17997547	2.19e-05	0.000832	NA	NA	NA(NA)
rs2974999	ENSG00000175662	TOM1L2	chr17:17997547	6.61e-14	4.75e-12	0.0001197	0.00697	2.90E-06(Brain - Cerebellum)
rs2974999	ENSG00000226746	SMCR5	chr17:17997547	NA	NA	5.625e-05	0.00365	NA(NA)
rs301792	ENSG00000142599	RERE	chr1:8468278	0.00059	0.0257	3.65e-07	4.1e-05	NA(NA)
rs301792	ENSG00000162426	SLC45A1	chr1:8468278	0.00013	0.00724	NA	NA	NA(NA)
rs301792	ENSG00000221083	SNORA77	chr1:8468278	NA	NA	4.698e-05	0.00312	NA(NA)
rs301792	ENSG00000270282	RP5-1115A15.2	chr1:8468278	NA	NA	5.198e-05	0.00341	NA(NA)
rs3131340	ENSG00000226314	ZNF192P1	chr6:28779878	2.18783e-05	0.000999914	NA	NA	7.40E-08(Brain - Cerebellum)
rs3131340	ENSG00000219392	RP1-265C24.5	chr6:28779878	1.80047e-10	2.08253e-08	NA	NA	9.00E-07(Brain - Cerebellar Hemisphere)
rs3131340	ENSG00000198315	ZNF192	chr6:28779878	0.000510934	0.0157049	NA	NA	NA
rs3131340	ENSG00000137185	ZNF193	chr6:28779878	0.000163204	0.00592869	NA	NA	1.70E-05(Brain - Cerebellum)
rs3131340	ENSG00000187987	ZSCAN23	chr6:28779878	3.9047e-09	3.75583e-07	NA	NA	NA
rs3131340	ENSG00000216901	AL022393.7	chr6:28779878	3.23066e-07	2.23467e-05	NA	NA	6.70E-07(Brain - Cerebellum)
rs3131340	ENSG00000235109	ZNF323	chr6:28779878	0.000175249	0.00630661	NA	NA	2.20E-05(Brain - Spinal cord (cervical c-1))
rs3131340	ENSG00000176998	HCG4	chr6:28779878	2.9357e-07	2.05081e-05	NA	NA	NA
rs3131340	ENSG00000244731	C4A	chr6:28779878	1.18286e-13	7.17304e-07	NA	NA	NA
rs3131340	ENSG00000111801	BTN3A3	chr6:28779878	2.50034e-08	0.0314167	NA	NA	NA
rs3131340	ENSG00000137411	VARS2	chr6:28779878	4.04867e-08	0.0459641	NA	NA	NA
rs3131340	ENSG00000204525	HLA-C	chr6:28779878	4.79989e-10	0.00115689	NA	NA	NA
rs3131340	ENSG00000242996	HCG17	chr6:28779878	1.65781e-08	0.0224764	NA	NA	NA
rs340836	ENSG00000230461	PROX1-AS1	chr1:214163069	9.71e-06	0.000746	3.16e-07	3.6e-05	3.30E-07(Brain - Cerebellum)
rs34455584	ENSG00000241231	RP11-275H4.1	chr3:180630191	1.82e-07	2.07e-05	NA	NA	NA(NA)
rs3743078	ENSG00000041357	PSMA4	chr15:78894759	3e-07	2.96e-05	NA	NA	NA(NA)
rs3743078	ENSG00000169684	CHRNA5	chr15:78894759	NA	NA	1.12e-10	2.28e-08	2.20E-06(Brain - Putamen (basal ganglia))
rs3743078	ENSG00000188266	HYKK	chr15:78894759	NA	NA	5.785e-05	0.00374	NA(NA)
rs3773744	ENSG00000163931	TKT	chr3:53270344	1.91e-05	0.00135	NA	NA	1.90E-07(Brain - Spinal cord (cervical c-1))
rs3773745	ENSG00000163931	TKT	chr3:53270424	1.92e-05	0.00135	NA	NA	1.90E-07(Brain - Spinal cord (cervical c-1))
rs3794993	ENSG00000105708	ZNF14	chr19:19611550	0.000581	0.0317	NA	NA	NA(NA)
rs3794993	ENSG00000129933	MAU2	chr19:19611550	2.5e-13	7.14e-11	NA	NA	NA(NA)
rs3794993	ENSG00000160161	CILP2	chr19:19611550	NA	NA	NA	NA	2.70E-05(Brain - Caudate (basal ganglia))
rs3794993	ENSG00000167491	GATAD2A	chr19:19611550	2.83e-35	4.68e-32	4.76e-12	1.17e-09	NA(NA)
rs3794993	ENSG00000213996	TM6SF2	chr19:19611550	NA	NA	NA	NA	7.60E-08(Brain - Cerebellum)
rs3794993	ENSG00000250067	YJEFN3	chr19:19611550	0.000387	0.0226	9.66e-10	1.71e-07	NA(NA)
rs3797040	ENSG00000109572	CLCN3	chr4:170540857	2.86e-08	2.44e-06	NA	NA	NA(NA)
rs3804536	ENSG00000034693	PEX3	chr6:143658860	0.000515	0.0158	NA	NA	NA(NA)
rs3813498	ENSG00000219565	ZNF259P1	chr6:108944165	0.00173	0.0431	NA	NA	NA(NA)
rs3814880	ENSG00000090238	YPEL3	chr16:30017895	NA	NA	5.515e-06	0.000474	4.80E-08(Brain - Cerebellum)
rs3814880	ENSG00000102882	MAPK3	chr16:30017895	8.56e-07	0.00011	1.007e-06	0.000103	NA(NA)
rs3814880	ENSG00000132207	SLX1A	chr16:30017895	NA	NA	0.0001679	0.00927	NA(NA)
rs3814880	ENSG00000149922	TBX6	chr16:30017895	NA	NA	7.349e-05	0.00459	NA(NA)
rs3814880	ENSG00000149927	DOC2A	chr16:30017895	6.79e-06	0.000715	NA	NA	NA(NA)
rs3814880	ENSG00000149932	TMEM219	chr16:30017895	3.52e-05	0.00305	NA	NA	NA(NA)
rs3814880	ENSG00000169592	INO80E	chr16:30017895	2.28e-13	7.83e-11	7.6e-29	7.44e-26	3.30E-10(Brain - Cerebellum)
rs3814880	ENSG00000183604	RP11-347C12.2	chr16:30017895	2.19e-08	3.97e-06	NA	NA	NA(NA)
rs3822346	ENSG00000113119	TMCO6	chr5:140187322	NA	NA	8.824e-05	0.00537	1.20E-07(Brain - Cerebellum)
rs3822346	ENSG00000113141	IK	chr5:140187322	0.000896	0.032	3.491e-05	0.00241	NA(NA)
rs3822346	ENSG00000113205	PCDHB3	chr5:140187322	0.000169	0.00813	NA	NA	NA(NA)
rs3822346	ENSG00000120314	WDR55	chr5:140187322	0.000948	0.0335	NA	NA	5.00E-06(Brain - Cerebellum)
rs3822346	ENSG00000131495	NDUFA2	chr5:140187322	3.14e-05	0.00188	NA	NA	NA(NA)
rs3822346	ENSG00000146007	ZMAT2	chr5:140187322	1.3e-10	2e-08	1.1e-08	1.65e-06	NA(NA)
rs3822346	ENSG00000170445	HARS	chr5:140187322	NA	NA	NA	NA	2.90E-05(Brain - Cerebellum)
rs3822346	ENSG00000170458	CD14	chr5:140187322	NA	NA	0.0001526	0.00855	NA(NA)
rs3822346	ENSG00000177839	PCDHB9	chr5:140187322	0.000828	0.03	NA	NA	NA(NA)
rs3822346	ENSG00000204961	PCDHA9	chr5:140187322	NA	NA	6.19e-18	2.8e-15	6.90E-07(Brain - Cerebellar Hemisphere)
rs3822346	ENSG00000204962	PCDHA8	chr5:140187322	2.43e-18	8.29e-16	5.03e-32	5.9e-29	3.20E-07(Brain - Cerebellar Hemisphere)
rs3822346	ENSG00000204963	PCDHA7	chr5:140187322	9.78e-20	4.04e-17	1.3e-14	4.29e-12	5.80E-09(Brain - Spinal cord (cervical c-1))
rs3822346	ENSG00000204967	PCDHA4	chr5:140187322	NA	NA	NA	NA	2.00E-06(Brain - Caudate (basal ganglia))
rs3822346	ENSG00000204969	PCDHA2	chr5:140187322	3.69e-08	3.96e-06	3.955e-06	0.000353	6.80E-08(Brain - Cerebellum)
rs3822346	ENSG00000204970	PCDHA1	chr5:140187322	NA	NA	2.62e-07	3.03e-05	1.00E-09(Brain - Cerebellum)
rs3822346	ENSG00000213523	SRA1	chr5:140187322	2.53e-07	2.34e-05	NA	NA	NA(NA)
rs3822346	ENSG00000239389	PCDHA13	chr5:140187322	3.9e-19	1.49e-16	3.21e-14	1.02e-11	4.90E-10(Brain - Cerebellar Hemisphere)
rs3822346	ENSG00000243232	PCDHAC2	chr5:140187322	0.000585	0.0226	NA	NA	NA(NA)
rs3822346	ENSG00000250120	PCDHA10	chr5:140187322	1.96e-14	4.5e-12	1.3e-13	3.86e-11	1.40E-11(Brain - Frontal Cortex (BA9))
rs3822346	ENSG00000254996	ANKHD1-EIF4EBP3	chr5:140187322	0.000202	0.0094	NA	NA	NA(NA)
rs3822346	ENSG00000255408	PCDHA3	chr5:140187322	NA	NA	NA	NA	7.70E-10(Brain - Cerebellar Hemisphere)
rs3904682	ENSG00000054282	SDCCAG8	chr1:243419429	NA	NA	NA	NA	5.40E-08(Brain - Cerebellum)
rs393223	ENSG00000109323	MANBA	chr4:103605916	NA	NA	NA	NA	1.70E-07(Brain - Cerebellar Hemisphere)
rs393223	ENSG00000138778	CENPE	chr4:103605916	1.18e-06	7.81e-05	NA	NA	NA(NA)
rs393223	ENSG00000164037	SLC9B1	chr4:103605916	3.59e-16	8.47e-14	NA	NA	NA(NA)
rs393223	ENSG00000230069	LRRC37A15P	chr4:103605916	2.62e-18	7.13e-16	NA	NA	6.10E-08(Brain - Cerebellar Hemisphere)
rs393223	ENSG00000248971	KRT8P46	chr4:103605916	1.06e-16	2.61e-14	NA	NA	2.60E-06(Brain - Anterior cingulate cortex (BA24))
rs41285977	ENSG00000257800	FNBP1P1	chr2:73461553	0.000255	0.0118	NA	NA	NA(NA)
rs4759413	ENSG00000256092	hsa-mir-8072	chr12:123743436	NA	NA	NA	NA	3.30E-09(Brain - Cortex)
rs4785581	ENSG00000141013	GAS8	chr16:89699664	1.78e-05	0.00168	NA	NA	NA(NA)
rs4785581	ENSG00000167523	C16orf55	chr16:89699664	5.16e-15	2.09e-12	NA	NA	1.70E-06(Brain - Cortex)
rs4785581	ENSG00000178773	CPNE7	chr16:89699664	7.99e-08	1.31e-05	NA	NA	NA(NA)
rs4785581	ENSG00000204991	SPIRE2	chr16:89699664	4.18e-05	0.00354	NA	NA	NA(NA)
rs4785581	ENSG00000260259	RP11-368I7.4	chr16:89699664	NA	NA	NA	NA	1.60E-06(Brain - Caudate (basal ganglia))
rs4786494	ENSG00000089486	CDIP1	chr16:4506232	1.17e-07	1.84e-05	NA	NA	8.80E-29(Brain - Cerebellum)
rs4786494	ENSG00000102858	MGRN1	chr16:4506232	NA	NA	5.613e-05	0.00364	NA(NA)
rs4786494	ENSG00000103415	HMOX2	chr16:4506232	NA	NA	NA	NA	1.20E-06(Brain - Nucleus accumbens (basal ganglia))
rs4786494	ENSG00000103423	DNAJA3	chr16:4506232	3.63e-32	5.49e-29	NA	NA	NA(NA)
rs4786494	ENSG00000153406	NMRAL1	chr16:4506232	4.49e-11	1.2e-08	NA	NA	4.30E-39(Brain - Cerebellar Hemisphere)
rs4786494	ENSG00000168140	VASN	chr16:4506232	NA	NA	NA	NA	3.30E-06(Brain - Cerebellum)
rs4786494	ENSG00000217930	PAM16	chr16:4506232	NA	NA	4.294e-06	0.00038	NA(NA)
rs4786494	ENSG00000262246	CORO7	chr16:4506232	2.78e-10	6.71e-08	2.57e-20	1.42e-17	3.10E-13(Brain - Anterior cingulate cortex (BA24))
rs486781	ENSG00000154319	FAM167A	chr8:8639740	5.33e-09	0.00468	NA	NA	NA(NA)
rs486781	ENSG00000173295	FAM86B3P	chr8:8639740	4.91e-28	4.67e-25	NA	NA	3.60E-14(Brain - Cerebellum)
rs486781	ENSG00000205873	.	chr8:8639740	8.42e-09	0.00701	NA	NA	NA(NA)
rs486781	ENSG00000227888	FAM66A	chr8:8639740	2.31e-17	1.07e-10	NA	NA	NA(NA)
rs486781	ENSG00000233609	RP11-62H7.2	chr8:8639740	NA	NA	6.62e-07	7.06e-05	4.40E-07(Brain - Cortex)
rs486781	ENSG00000249188	ENPP7P1	chr8:8639740	NA	NA	NA	NA	1.30E-05(Brain - Cerebellum)
rs486781	ENSG00000253893	FAM85B	chr8:8639740	NA	NA	NA	NA	3.50E-14(Brain - Hippocampus)
rs486781	ENSG00000255556	RP11-351I21.6	chr8:8639740	7.37e-11	0.000102	NA	NA	NA(NA)
rs4924832	ENSG00000091536	MYO15A	chr17:17897739	NA	NA	NA	NA	2.00E-05(Brain - Cerebellum)
rs4924832	ENSG00000108591	DRG2	chr17:17897739	1.39e-12	8.76e-11	NA	NA	NA(NA)
rs4924832	ENSG00000171953	ATPAF2	chr17:17897739	0.000324	0.00988	NA	NA	NA(NA)
rs4924832	ENSG00000171962	LRRC48	chr17:17897739	NA	NA	NA	NA	5.20E-06(Brain - Cerebellar Hemisphere)
rs4924832	ENSG00000175662	TOM1L2	chr17:17897739	5.31e-17	4.43e-15	NA	NA	1.30E-06(Brain - Cerebellum)
rs4924832	ENSG00000226746	SMCR5	chr17:17897739	NA	NA	NA	NA	8.50E-06(Brain - Cerebellum)
rs4932217	ENSG00000140522	RLBP1	chr15:89902032	0.00154	0.0469	NA	NA	NA(NA)
rs494791	ENSG00000137494	ANKRD42	chr11:82996986	0.000103	0.00717	NA	NA	NA(NA)
rs5751195	ENSG00000100162	CENPM	chr22:42380001	NA	NA	8.199e-05	0.00504	NA(NA)
rs5751195	ENSG00000100197	CYP2D6	chr22:42380001	NA	NA	8.6e-11	1.78e-08	2.00E-15(Brain - Hypothalamus)
rs5751195	ENSG00000177096	FAM109B	chr22:42380001	7.52e-08	8.87e-06	2.237e-06	0.000212	NA(NA)
rs5751195	ENSG00000183066	WBP2NL	chr22:42380001	2.05e-41	4.08e-38	7.53e-12	1.81e-09	2.70E-09(Brain - Anterior cingulate cortex (BA24))
rs5751195	ENSG00000198951	NAGA	chr22:42380001	6.64e-19	2.71e-16	1.49e-23	1.03e-20	1.80E-21(Brain - Cerebellum)
rs5751195	ENSG00000205704	LINC00634	chr22:42380001	5.05e-09	7.29e-07	3.41e-14	1.08e-11	NA(NA)
rs5751195	ENSG00000213790	OLA1P1	chr22:42380001	NA	NA	7.239e-05	0.00453	6.10E-06(Brain - Substantia nigra)
rs5751195	ENSG00000232710	RP4-669P10.16	chr22:42380001	NA	NA	2.737e-05	0.00195	8.70E-08(Brain - Cortex)
rs58848914	ENSG00000055147	FAM114A2	chr5:153498135	7.18e-09	8.67e-07	NA	NA	NA(NA)
rs6002621	ENSG00000100162	CENPM	chr22:42511002	NA	NA	NA	NA	1.30E-05(Brain - Nucleus accumbens (basal ganglia))
rs6002621	ENSG00000100197	CYP2D6	chr22:42511002	NA	NA	NA	NA	9.60E-06(Brain - Hypothalamus)
rs6002621	ENSG00000177096	FAM109B	chr22:42511002	3.09e-06	0.000267	3.53e-15	1.24e-12	3.40E-06(Brain - Cortex)
rs6002621	ENSG00000183066	WBP2NL	chr22:42511002	5.82e-06	0.000474	NA	NA	NA(NA)
rs6002621	ENSG00000183172	SMDT1	chr22:42511002	NA	NA	2.042e-05	0.00151	6.60E-29(Brain - Cerebellum)
rs6002621	ENSG00000198951	NAGA	chr22:42511002	2.19e-17	7.87e-15	1.87e-23	1.29e-20	2.60E-09(Brain - Cerebellum)
rs6002621	ENSG00000205702	CYP2D7P	chr22:42511002	NA	NA	8.8e-07	9.14e-05	NA(NA)
rs6002621	ENSG00000205704	LINC00634	chr22:42511002	2.45e-08	3.14e-06	2.7e-07	3.13e-05	NA(NA)
rs6002621	ENSG00000213790	OLA1P1	chr22:42511002	NA	NA	1.125e-05	0.000893	NA(NA)
rs6002621	ENSG00000227370	RP4-669P10.19	chr22:42511002	NA	NA	NA	NA	6.90E-12(Brain - Cerebellum)
rs6002621	ENSG00000232710	RP4-669P10.16	chr22:42511002	NA	NA	3.51e-18	1.62e-15	4.50E-17(Brain - Cerebellum)
rs6002621	ENSG00000237037	NDUFA6-AS1	chr22:42511002	NA	NA	NA	NA	1.00E-13(Brain - Cerebellum)
rs60754073	ENSG00000256092	hsa-mir-8072	chr12:123849272	NA	NA	NA	NA	3.30E-09(Brain - Cortex)
rs61660810	ENSG00000128487	SPECC1	chr17:20170608	2.13e-06	8.99e-05	NA	NA	NA(NA)
rs61660810	ENSG00000142494	SLC47A1	chr17:20170608	NA	NA	NA	NA	1.20E-05(Brain - Putamen (basal ganglia))
rs61660810	ENSG00000154898	CCDC144C	chr17:20170608	4.37e-20	4.22e-18	NA	NA	1.30E-05(Brain - Putamen (basal ganglia))
rs61660810	ENSG00000189423	USP32P3	chr17:20170608	5.82e-10	3.21e-08	0.00014	0.00796	2.00E-06(Brain - Cortex)
rs61660810	ENSG00000230528	NOS2P3	chr17:20170608	NA	NA	1.063e-06	0.000109	8.60E-08(Brain - Nucleus accumbens (basal ganglia))
rs61660810	ENSG00000261033	RP11-209D14.2	chr17:20170608	6.4e-10	3.52e-08	1.51e-07	1.83e-05	5.20E-07(Brain - Cortex)
rs61660810	ENSG00000270091	RP11-78O7.2	chr17:20170608	NA	NA	NA	NA	6.40E-06(Brain - Caudate (basal ganglia))
rs62021888	ENSG00000137843	PAK6	chr15:40583560	NA	NA	NA	NA	1.50E-06(Brain - Cerebellar Hemisphere)
rs62021888	ENSG00000156970	BUB1B	chr15:40583560	NA	NA	NA	NA	3.70E-06(Brain - Cerebellum)
rs6795127	ENSG00000163931	TKT	chr3:53376669	0.000137	0.00736	NA	NA	2.40E-09(Brain - Spinal cord (cervical c-1))
rs6871683	ENSG00000164574	GALNT10	chr5:153688215	0.000102	0.00528	NA	NA	NA(NA)
rs6992091	ENSG00000104626	ERI1	chr8:8168222	0.00101	0.0343	NA	NA	NA(NA)
rs6992091	ENSG00000173295	FAM86B3P	chr8:8168222	5.79e-29	5.69e-26	7.93e-29	7.76e-26	7.30E-10(Brain - Frontal Cortex (BA9))
rs6992091	ENSG00000227888	FAM66A	chr8:8168222	1.13e-11	1.85e-05	NA	NA	NA(NA)
rs6992091	ENSG00000253893	FAM85B	chr8:8168222	NA	NA	1.75e-08	2.53e-06	2.40E-09(Brain - Cortex)
rs6992091	ENSG00000253981	ALG1L13P	chr8:8168222	NA	NA	4.19e-15	1.46e-12	NA(NA)
rs6992091	ENSG00000255052	FAM66D	chr8:8168222	6.81e-11	9.56e-05	NA	NA	NA(NA)
rs7012106	ENSG00000177335	C8orf31	chr8:144815612	0.000674	0.0248	NA	NA	NA(NA)
rs7012106	ENSG00000180921	FAM83H	chr8:144815612	3.07e-15	1.1e-12	NA	NA	1.50E-10(Brain - Cerebellum)
rs7012106	ENSG00000203499	FAM83H-AS1	chr8:144815612	NA	NA	NA	NA	1.10E-07(Brain - Cerebellum)
rs7012106	ENSG00000214733	RP11-429J17.8	chr8:144815612	NA	NA	NA	NA	1.40E-13(Brain - Cerebellum)
rs7012106	ENSG00000254973	RP11-429J17.7	chr8:144815612	NA	NA	NA	NA	8.70E-09(Brain - Cerebellum)
rs7014953	ENSG00000104626	ERI1	chr8:8168413	0.000846	0.0298	NA	NA	NA(NA)
rs7014953	ENSG00000173295	FAM86B3P	chr8:8168413	2.19e-29	2.19e-26	1.01e-26	8.58e-24	3.10E-09(Brain - Frontal Cortex (BA9))
rs7014953	ENSG00000227888	FAM66A	chr8:8168413	1.3e-12	2.41e-06	NA	NA	NA(NA)
rs7014953	ENSG00000253893	FAM85B	chr8:8168413	NA	NA	3.69e-08	5.02e-06	1.40E-09(Brain - Cortex)
rs7014953	ENSG00000253981	ALG1L13P	chr8:8168413	NA	NA	2.24e-14	7.24e-12	NA(NA)
rs7014953	ENSG00000255052	FAM66D	chr8:8168413	3.94e-11	5.84e-05	NA	NA	NA(NA)
rs716881	ENSG00000253553	RP11-586K2.1	chr8:89516441	1.81e-06	0.000144	NA	NA	NA(NA)
rs72694957	ENSG00000023902	PLEKHO1	chr1:150135291	NA	NA	NA	NA	3.10E-05(Brain - Cerebellum)
rs72748702	ENSG00000176371	ZSCAN2	chr15:84915246	0.000986	0.0332	NA	NA	NA(NA)
rs72748702	ENSG00000184206	GOLGA6L4	chr15:84915246	2.08e-06	0.00017	NA	NA	NA(NA)
rs72748702	ENSG00000189136	UBE2Q2P1	chr15:84915246	0.000974	0.0329	NA	NA	NA(NA)
rs72748702	ENSG00000197696	NMB	chr15:84915246	NA	NA	NA	NA	2.50E-05(Brain - Caudate (basal ganglia))
rs72748702	ENSG00000225151	AC103965.1	chr15:84915246	1.4e-27	1.4e-24	2.36e-18	1.11e-15	1.90E-24(Brain - Caudate (basal ganglia))
rs72748702	ENSG00000230373	GOLGA6L5	chr15:84915246	NA	NA	1.009e-06	0.000104	2.00E-07(Brain - Cortex)
rs72748702	ENSG00000235370	DNM1P51	chr15:84915246	0.000133	0.00641	5.39e-09	8.46e-07	2.20E-11(Brain - Frontal Cortex (BA9))
rs72748702	ENSG00000259295	CSPG4P12	chr15:84915246	2.54e-31	3.34e-28	NA	NA	3.80E-07(Brain - Frontal Cortex (BA9))
rs72748702	ENSG00000259404	EFTUD1P1	chr15:84915246	7.36e-14	1.95e-11	2.067e-06	0.000197	1.40E-05(Brain - Hypothalamus)
rs72748702	ENSG00000259511	UBE2Q2L	chr15:84915246	NA	NA	2.549e-05	0.00183	NA(NA)
rs72748702	ENSG00000259570	RP11-671M22.4	chr15:84915246	NA	NA	9.11e-09	1.38e-06	NA(NA)
rs72748702	ENSG00000259633	UBE2Q2P8	chr15:84915246	NA	NA	2.29e-08	3.23e-06	NA(NA)
rs72748702	ENSG00000259683	RP11-182J1.14	chr15:84915246	NA	NA	3.96e-08	5.37e-06	NA(NA)
rs72748702	ENSG00000259726	CSPG4P11	chr15:84915246	4.48e-42	1.36e-38	NA	NA	1.20E-07(Brain - Cerebellum)
rs72748702	ENSG00000259728	LINC00933	chr15:84915246	NA	NA	5.38e-07	5.85e-05	NA(NA)
rs72748702	ENSG00000259774	RP11-182J1.13	chr15:84915246	NA	NA	2.02e-11	4.57e-09	NA(NA)
rs7304243	ENSG00000196510	ANAPC7	chr12:110662327	0.00112	0.0422	NA	NA	NA(NA)
rs7410601	ENSG00000100426	ZBED4	chr22:50317187	NA	NA	NA	NA	4.80E-08(Brain - Cerebellar Hemisphere)
rs7410601	ENSG00000182858	ALG12	chr22:50317187	8.89e-05	0.00539	NA	NA	NA(NA)
rs7410601	ENSG00000260613	RP3-522J7.6	chr22:50317187	NA	NA	NA	NA	5.10E-07(Brain - Cerebellar Hemisphere)
rs7579996	ENSG00000186522	SEPT10	chr2:110371692	2.67e-20	1.36e-17	3.37e-08	4.63e-06	NA(NA)
rs7579996	ENSG00000198142	SOWAHC	chr2:110371692	2.16e-06	0.00017	NA	NA	NA(NA)
rs76514049	ENSG00000256092	hsa-mir-8072	chr12:123752637	NA	NA	NA	NA	3.80E-10(Brain - Cortex)
rs778593	ENSG00000113119	TMCO6	chr5:140027216	NA	NA	1.757e-06	0.000171	3.80E-15(Brain - Cerebellum)
rs778593	ENSG00000113141	IK	chr5:140027216	0.0008	0.0292	0.0001519	0.00852	NA(NA)
rs778593	ENSG00000113205	PCDHB3	chr5:140027216	0.00031	0.0134	NA	NA	NA(NA)
rs778593	ENSG00000120314	WDR55	chr5:140027216	0.000127	0.00637	3.832e-05	0.00262	1.90E-06(Brain - Cerebellum)
rs778593	ENSG00000131495	NDUFA2	chr5:140027216	7.05e-07	6.08e-05	2.009e-06	0.000192	NA(NA)
rs778593	ENSG00000146007	ZMAT2	chr5:140027216	6.87e-10	9.75e-08	1.28e-08	1.9e-06	2.40E-06(Brain - Anterior cingulate cortex (BA24))
rs778593	ENSG00000170445	HARS	chr5:140027216	NA	NA	NA	NA	2.50E-06(Brain - Cerebellum)
rs778593	ENSG00000170458	CD14	chr5:140027216	NA	NA	1.475e-05	0.00114	NA(NA)
rs778593	ENSG00000204961	PCDHA9	chr5:140027216	NA	NA	1.98e-14	6.44e-12	NA(NA)
rs778593	ENSG00000204962	PCDHA8	chr5:140027216	4.71e-14	1.04e-11	6.25e-21	3.61e-18	9.10E-06(Brain - Cerebellar Hemisphere)
rs778593	ENSG00000204963	PCDHA7	chr5:140027216	1.55e-13	3.29e-11	3.34e-12	8.39e-10	NA(NA)
rs778593	ENSG00000204969	PCDHA2	chr5:140027216	2.45e-08	2.71e-06	NA	NA	1.10E-07(Brain - Cerebellum)
rs778593	ENSG00000204970	PCDHA1	chr5:140027216	NA	NA	2.02e-08	2.89e-06	3.60E-10(Brain - Cerebellum)
rs778593	ENSG00000213523	SRA1	chr5:140027216	2.73e-08	3e-06	0.0001414	0.00802	NA(NA)
rs778593	ENSG00000239389	PCDHA13	chr5:140027216	1.06e-12	2.08e-10	2.6e-10	5.03e-08	4.00E-06(Brain - Cerebellum)
rs778593	ENSG00000250120	PCDHA10	chr5:140027216	5.19e-10	7.48e-08	1.5e-12	3.93e-10	2.40E-08(Brain - Frontal Cortex (BA9))
rs778593	ENSG00000251664	PCDHA12	chr5:140027216	0.00113	0.0384	NA	NA	NA(NA)
rs778593	ENSG00000254996	ANKHD1-EIF4EBP3	chr5:140027216	5.1e-06	0.000367	NA	NA	NA(NA)
rs778593	ENSG00000255408	PCDHA3	chr5:140027216	NA	NA	NA	NA	7.50E-09(Brain - Cerebellar Hemisphere)
rs78532287	ENSG00000124422	USP22	chr17:19912679	0.00206	0.0496	NA	NA	NA(NA)
rs78532287	ENSG00000128487	SPECC1	chr17:19912679	7.34e-06	0.000293	NA	NA	NA(NA)
rs78532287	ENSG00000154898	CCDC144C	chr17:19912679	6.2e-17	5.16e-15	2.9e-11	6.42e-09	1.70E-06(Brain - Putamen (basal ganglia))
rs78532287	ENSG00000189423	USP32P3	chr17:19912679	4.48e-10	2.49e-08	9.14e-13	2.46e-10	5.60E-06(Brain - Nucleus accumbens (basal ganglia))
rs78532287	ENSG00000230528	NOS2P3	chr17:19912679	NA	NA	NA	NA	1.70E-07(Brain - Caudate (basal ganglia))
rs78532287	ENSG00000261033	RP11-209D14.2	chr17:19912679	4.78e-13	3.29e-11	5.87e-11	1.24e-08	2.80E-08(Brain - Cortex)
rs78532287	ENSG00000270091	RP11-78O7.2	chr17:19912679	NA	NA	3.296e-05	0.00229	2.00E-05(Brain - Cerebellum)
rs78681982	ENSG00000163131	CTSS	chr1:150130096	NA	NA	NA	NA	1.00E-06(Brain - Caudate (basal ganglia))
rs78866909	ENSG00000256092	hsa-mir-8072	chr12:123722833	NA	NA	NA	NA	3.80E-10(Brain - Cortex)
rs790475	ENSG00000245937	CTC-228N24.3	chr5:127149861	NA	NA	0.0001182	0.0069	NA(NA)
rs796364	ENSG00000162971	TYW5	chr2:200716119	1.28e-08	1.54e-06	1.991e-06	0.000191	2.50E-08(Brain - Cerebellar Hemisphere)
rs796364	ENSG00000162972	C2orf47	chr2:200716119	1.91e-06	0.000152	NA	NA	NA(NA)
rs796364	ENSG00000226124	FTCDNL1	chr2:200716119	1.01e-13	2.46e-11	9.5e-09	1.44e-06	5.80E-07(Brain - Hypothalamus)
rs8135801	ENSG00000100197	CYP2D6	chr22:42475568	NA	NA	NA	NA	4.90E-06(Brain - Hypothalamus)
rs8135801	ENSG00000177096	FAM109B	chr22:42475568	6.6e-07	6.55e-05	3.84e-17	1.62e-14	6.30E-06(Brain - Cortex)
rs8135801	ENSG00000183066	WBP2NL	chr22:42475568	4.87e-06	0.000403	NA	NA	NA(NA)
rs8135801	ENSG00000183172	SMDT1	chr22:42475568	NA	NA	NA	NA	2.70E-27(Brain - Cerebellum)
rs8135801	ENSG00000198951	NAGA	chr22:42475568	1.14e-17	4.22e-15	6.67e-29	6.55e-26	5.10E-09(Brain - Cerebellum)
rs8135801	ENSG00000205702	CYP2D7P	chr22:42475568	NA	NA	4.45e-12	1.1e-09	6.70E-06(Brain - Nucleus accumbens (basal ganglia))
rs8135801	ENSG00000205704	LINC00634	chr22:42475568	1.39e-08	1.85e-06	3.62e-08	4.94e-06	NA(NA)
rs8135801	ENSG00000227370	RP4-669P10.19	chr22:42475568	NA	NA	NA	NA	2.40E-13(Brain - Cerebellum)
rs8135801	ENSG00000232710	RP4-669P10.16	chr22:42475568	NA	NA	3.85e-23	2.6e-20	2.30E-20(Brain - Cerebellum)
rs8135801	ENSG00000237037	NDUFA6-AS1	chr22:42475568	NA	NA	NA	NA	3.70E-15(Brain - Cerebellum)
rs8135801	ENSG00000270083	RP1-257I20.14	chr22:42475568	NA	NA	8.272e-06	0.00068	NA(NA)
rs910800	ENSG00000073146	MOV10L1	chr22:50278642	0.000796	0.0347	NA	NA	NA(NA)
rs910800	ENSG00000100426	ZBED4	chr22:50278642	NA	NA	NA	NA	3.00E-08(Brain - Cerebellar Hemisphere)
rs910800	ENSG00000182858	ALG12	chr22:50278642	5.31e-07	5.4e-05	NA	NA	5.60E-07(Brain - Caudate (basal ganglia))
rs910800	ENSG00000260613	RP3-522J7.6	chr22:50278642	NA	NA	NA	NA	3.90E-09(Brain - Cerebellum)
rs9306356	ENSG00000100162	CENPM	chr22:42567090	NA	NA	1.03e-07	1.29e-05	1.20E-05(Brain - Cerebellar Hemisphere)
rs9306356	ENSG00000100413	POLR3H	chr22:42567090	1.02e-06	9.65e-05	NA	NA	NA(NA)
rs9306356	ENSG00000172346	CSDC2	chr22:42567090	5.77e-05	0.00369	NA	NA	NA(NA)
rs9306356	ENSG00000183066	WBP2NL	chr22:42567090	4.33e-08	5.31e-06	NA	NA	NA(NA)
rs9306356	ENSG00000198951	NAGA	chr22:42567090	1.66e-07	1.84e-05	NA	NA	NA(NA)
rs9306356	ENSG00000227370	RP4-669P10.19	chr22:42567090	NA	NA	5.27e-05	0.00345	NA(NA)
rs9306356	ENSG00000237037	NDUFA6-AS1	chr22:42567090	0.000116	0.00679	NA	NA	NA(NA)
rs9362397	ENSG00000111850	C6orf162	chr6:87861585	3.16e-21	1.01e-18	4.47e-25	3.42e-22	7.70E-17(Brain - Cerebellum)
rs9362397	ENSG00000203872	C6orf163	chr6:87861585	NA	NA	NA	NA	5.10E-06(Brain - Cerebellar Hemisphere)
rs9362397	ENSG00000213204	C6orf165	chr6:87861585	5.86e-08	4.65e-06	NA	NA	NA(NA)
rs9373388	ENSG00000034693	PEX3	chr6:143646783	1.77e-05	0.000827	NA	NA	NA(NA)
rs9616378	ENSG00000100426	ZBED4	chr22:50311973	NA	NA	NA	NA	1.40E-07(Brain - Cerebellar Hemisphere)
rs9616378	ENSG00000182858	ALG12	chr22:50311973	0.000159	0.00899	NA	NA	NA(NA)
rs9616378	ENSG00000260613	RP3-522J7.6	chr22:50311973	NA	NA	NA	NA	4.80E-07(Brain - Cerebellar Hemisphere)
rs9616382	ENSG00000100426	ZBED4	chr22:50312979	NA	NA	NA	NA	1.40E-07(Brain - Cerebellar Hemisphere)
rs9616382	ENSG00000182858	ALG12	chr22:50312979	0.00014	0.00803	NA	NA	NA(NA)
rs9616382	ENSG00000260613	RP3-522J7.6	chr22:50312979	NA	NA	NA	NA	4.80E-07(Brain - Cerebellar Hemisphere)
rs982085	ENSG00000132563	REEP2	chr5:137775581	0.000193	0.00909	NA	NA	NA(NA)
