# Supplementary material for: Functional genomics reveal gene regulatory mechanisms underlying schizophrenia risk
Source: Nat Commun. 2019 Feb 8;10:670. doi: 10.1038/s41467-019-08666-4 (PMC6368563; doi:10.1038/s41467-019-08666-4)
Supplement: Supplementary file 8 — Supplementary Data 5 [file 41467_2019_8666_MOESM8_ESM.xlsx]

## Sheet: Sheet1
Supplementary Data 5. The associations of the regulatory SNPs with all genes in close physical proximity (e.g., +/- 2Mb) in CMC dataset.
SNP	CHR	BP	Gene	CHR	BP_start	BP_end	P-value (CMC)	Cis/Trans(2Mb)
rs159961	1	8484228	ERRFI1	1	8064464	8086368	0.008227	cis
rs159961	1	8484228	PLEKHG5	1	6526152	6580121	0.0083	cis
rs159961	1	8484228	RERE	1	8412457	8877702	0.0002472	cis
rs159961	1	8484228	SLC45A1	1	8377886	8404227	7.112e-05	cis
rs16937	1	205035455	RBBP5	1	205055270	205091143	2.581e-10	cis
rs16937	1	205035455	TMCC2	1	205197304	205242471	9.994e-10	cis
rs16937	1	205035455	TMEM81	1	205052258	205053645	6.536e-06	cis
rs301792	1	8468278	ERRFI1	1	8064464	8086368	0.005503	cis
rs301792	1	8468278	PLEKHG5	1	6526152	6580121	0.003051	cis
rs301792	1	8468278	RERE	1	8412457	8877702	6.473e-05	cis
rs301792	1	8468278	SLC45A1	1	8377886	8404227	0.0009181	cis
rs301792	1	8468278	VAMP3	1	7831329	7841492	0.009882	cis
rs340836	1	214163069	PROX1-AS1	1	213991094	214160973	3.377e-05	cis
rs72694957	1	150135291	CTSS	1	150702672	150738433	0.001659	cis
rs12473400	2	28024024	GPN1	2	27851114	27874375	0.001825	cis
rs12473400	2	28024024	SLC35F6	2	26987152	27004099	0.004579	cis
rs12473400	2	28024024	SLC4A1AP	2	27886338	27917840	0.003899	cis
rs12473400	2	28024024	TRMT61B	2	29072687	29093167	0.001404	cis
rs2385395	2	220049128	CNPPD1	2	220036619	220042828	3.36e-07	cis
rs2551945	2	208481637	CREB1	2	208394461	208468155	5.116e-09	cis
rs2551945	2	208481637	METTL21A	2	208445355	208490652	1.023e-20	cis
rs2675960	2	233792109	C2orf82	2	233721980	233743418	0.001111	cis
rs281759	2	200787719	AC007163.3	2	201577028	201599900	0.005692	cis
rs281759	2	200787719	C2orf47	2	200820040	200873263	0.0001835	cis
rs281759	2	200787719	FTCDNL1	2	200625267	200715896	5.448e-08	cis
rs281759	2	200787719	SATB2	2	200134223	200335989	0.002788	cis
rs281759	2	200787719	TYW5	2	200794698	200820459	8.845e-12	cis
rs34419497	2	73140851	DGUOK	2	74153953	74186088	0.008757	cis
rs34419497	2	73140851	WDR54	2	74648805	74652882	0.001838	cis
rs41285977	2	73461553	FNBP1P1	2	74347807	74350345	0.0003572	cis
rs7579996	2	110371692	43353	2	110300559	110371783	3.512e-21	cis
rs7579996	2	110371692	SOWAHC	2	110371911	110376563	1.04e-07	cis
rs796364	2	200716119	C2orf47	2	200820040	200873263	0.0003496	cis
rs796364	2	200716119	FTCDNL1	2	200625267	200715896	2.074e-07	cis
rs796364	2	200716119	SATB2	2	200134223	200335989	0.009855	cis
rs796364	2	200716119	TYW5	2	200794698	200820459	5.16e-10	cis
rs1805579	3	180630565	DNAJC19	3	180701497	180707562	0.005077	cis
rs1805579	3	180630565	RP11-275H4.1	3	181138846	181160274	1.928e-06	cis
rs2535629	3	52833219	GLT8D1	3	52728505	52740048	8.166e-07	cis
rs2535629	3	52833219	NEK4	3	52744800	52804965	6.75e-11	cis
rs2535629	3	52833219	NISCH	3	52489134	52527087	0.001429	cis
rs2535629	3	52833219	PPM1M	3	52279841	52284613	0.004777	cis
rs2535629	3	52833219	RP5-966M1.6	3	52847298	52869745	1.513e-05	cis
rs2535629	3	52833219	SFMBT1	3	52937588	53080766	3.254e-08	cis
rs2535629	3	52833219	WDR82	3	52288437	52322036	0.006372	cis
rs28365992	3	50340996	HEMK1	3	50606583	50622366	0.005238	cis
rs28365992	3	50340996	NPRL2	3	50384761	50388522	0.00239	cis
rs28365992	3	50340996	P4HTM	3	49027319	49044587	0.0003326	cis
rs28365992	3	50340996	RPL29	3	52027616	52029958	0.003659	cis
rs34455584	3	180630191	DNAJC19	3	180701497	180707562	0.001561	cis
rs34455584	3	180630191	RP11-275H4.1	3	181138846	181160274	4.357e-09	cis
rs13113099	4	103974122	BDH2	4	104000592	104021040	0.0003896	cis
rs13113099	4	103974122	KRT8P46	4	103649903	103651328	4.348e-10	cis
rs13113099	4	103974122	LRRC37A15P	4	103648431	103651878	1.923e-08	cis
rs13113099	4	103974122	SLC9B1	4	103806205	103940896	5.281e-20	cis
rs223387	4	103749516	BDH2	4	104000592	104021040	1.674e-05	cis
rs223387	4	103749516	CENPE	4	104026963	104119566	0.002966	cis
rs223387	4	103749516	CISD2	4	103790135	103810399	0.0006298	cis
rs223387	4	103749516	KRT8P46	4	103649903	103651328	6.062e-13	cis
rs223387	4	103749516	LRRC37A15P	4	103648431	103651878	4.952e-12	cis
rs223387	4	103749516	SLC9B1	4	103806205	103940896	8.087e-40	cis
rs223390	4	103748797	BDH2	4	104000592	104021040	1.224e-05	cis
rs223390	4	103748797	CENPE	4	104026963	104119566	0.006054	cis
rs223390	4	103748797	CISD2	4	103790135	103810399	0.0006294	cis
rs223390	4	103748797	KRT8P46	4	103649903	103651328	2.663e-13	cis
rs223390	4	103748797	LRRC37A15P	4	103648431	103651878	1.41e-11	cis
rs223390	4	103748797	SLC9B1	4	103806205	103940896	2.293e-37	cis
rs3797040	4	170540857	CLCN3	4	170533784	170644824	4.466e-08	cis
rs393223	4	103605916	CENPE	4	104026963	104119566	1.264e-05	cis
rs393223	4	103605916	KRT8P46	4	103649903	103651328	6.621e-17	cis
rs393223	4	103605916	LRRC37A15P	4	103648431	103651878	1.452e-15	cis
rs393223	4	103605916	SLC9B1	4	103806205	103940896	3.076e-13	cis
rs10038801	5	101769984	SLCO4C1	5	101569690	101632253	1.397e-28	cis
rs3822346	5	140187322	ANKHD1-EIF4EBP3	5	139781493	139929154	0.001057	cis
rs3822346	5	140187322	CD14	5	140011313	140013286	0.003317	cis
rs3822346	5	140187322	HARS2	5	140071011	140078889	0.001844	cis
rs3822346	5	140187322	IK	5	140026643	140042064	0.0003542	cis
rs3822346	5	140187322	NDUFA2	5	140018325	140027370	4.301e-05	cis
rs3822346	5	140187322	WDR55	5	140044261	140053709	9.826e-06	cis
rs3822346	5	140187322	ZMAT2	5	140078265	140086248	3.125e-09	cis
rs58848914	5	153498135	FAM114A2	5	153369688	153418496	2.408e-10	cis
rs58848914	5	153498135	GALNT10	5	153570290	153800544	0.001852	cis
rs6871683	5	153688215	GALNT10	5	153570290	153800544	0.001292	cis
rs778593	5	140027216	ANKHD1-EIF4EBP3	5	139781493	139929154	4.249e-05	cis
rs778593	5	140027216	DNAJC18	5	138744279	138780180	0.006457	cis
rs778593	5	140027216	HARS2	5	140071011	140078889	0.008557	cis
rs778593	5	140027216	IK	5	140026643	140042064	0.0003983	cis
rs778593	5	140027216	NDUFA2	5	140018325	140027370	2.153e-06	cis
rs778593	5	140027216	PFDN1	5	139624624	139682706	0.002845	cis
rs778593	5	140027216	RELL2	5	141016517	141020644	0.007152	cis
rs778593	5	140027216	WDR55	5	140044261	140053709	6.029e-07	cis
rs778593	5	140027216	ZMAT2	5	140078265	140086248	1.291e-08	cis
rs790475	5	127149861	CTC-228N24.3	5	127276118	127418864	0.00157	cis
rs790475	5	127149861	ISOC1	5	128430444	128449721	0.007983	cis
rs982085	5	137775581	KDM3B	5	137688285	137772717	5.994e-06	cis
rs982085	5	137775581	NME5	5	137450866	137475132	0.0006939	cis
rs982085	5	137775581	REEP2	5	137774706	137782658	1.664e-06	cis
rs115800871	6	28779878	AL022393.7	6	28143966	28144452	3.477e-07	cis
rs115800871	6	28779878	RP1-265C24.5	6	28083406	28084329	7.383e-09	cis
rs115800871	6	28779878	ZKSCAN8	6	28109688	28127250	0.004864	cis
rs115800871	6	28779878	ZNF192P1	6	28129559	28137372	5.057e-05	cis
rs115800871	6	28779878	ZNRD1-AS1	6	29968788	30029417	0.0003328	cis
rs115800871	6	28779878	ZSCAN16	6	28092338	28097860	0.002817	cis
rs115800871	6	28779878	ZSCAN23	6	28399707	28411279	4.298e-09	cis
rs115800871	6	28779878	ZSCAN9	6	28192664	28201260	3.228e-05	cis
rs3804536	6	143658860	HIVEP2	6	143072604	143266338	0.001728	cis
rs9362397	6	87861585	C6orf163	6	88054567	88075181	0.002183	cis
rs9362397	6	87861585	C6orf164	6	88106840	88109467	0.00649	cis
rs9362397	6	87861585	C6orf165	6	88117730	88221352	2.667e-05	cis
rs9362397	6	87861585	SMIM8	6	88032301	88052043	6.812e-27	cis
rs9373388	6	143646783	PEX3	6	143771944	143811147	7e-06	cis
rs9373388	6	143646783	PHACTR2	6	143857982	144152322	0.006716	cis
rs12665974	7	24781824	CBX3	7	26240782	26252976	0.0007754	cis
rs11986122	8	10009949	AF131215.2	8	10965298	10967236	0.001573	cis
rs11986122	8	10009949	CTSB	8	11700033	11726957	0.0008795	cis
rs11986122	8	10009949	ERI1	8	8859657	8974256	0.006654	cis
rs11986122	8	10009949	FAM167A	8	11278972	11332224	4.267e-07	cis
rs11986122	8	10009949	FAM66D	8	11973291	12008698	2.726e-05	cis
rs11986122	8	10009949	FAM86B3P	8	8086117	8102387	9.687e-21	cis
rs11986122	8	10009949	MSRA	8	9911778	10286401	0.009268	cis
rs11986122	8	10009949	TNKS	8	9413424	9639856	0.008595	cis
rs11986122	8	10009949	XKR6	8	10753555	11058875	0.0005678	cis
rs11993089	8	10009952	AF131215.2	8	10965298	10967236	0.001392	cis
rs11993089	8	10009952	CTSB	8	11700033	11726957	0.0007457	cis
rs11993089	8	10009952	ERI1	8	8859657	8974256	0.00463	cis
rs11993089	8	10009952	FAM167A	8	11278972	11332224	2.904e-07	cis
rs11993089	8	10009952	FAM66D	8	11973291	12008698	1.885e-05	cis
rs11993089	8	10009952	FAM86B3P	8	8086117	8102387	1.127e-20	cis
rs11993089	8	10009952	MSRA	8	9911778	10286401	0.007245	cis
rs11993089	8	10009952	TNKS	8	9413424	9639856	0.008067	cis
rs11993089	8	10009952	XKR6	8	10753555	11058875	0.0002146	cis
rs12114661	8	9573154	FAM86B3P	8	8086117	8102387	5.141e-15	cis
rs12114661	8	9573154	MFHAS1	8	8640864	8751155	0.0068	cis
rs12114661	8	9573154	TNKS	8	9413424	9639856	1.626e-05	cis
rs1352318	8	89566903	RP11-586K2.1	8	89339065	89749363	1.454e-05	cis
rs486781	8	8639740	FAM86B3P	8	8086117	8102387	5.944e-29	cis
rs486781	8	8639740	MFHAS1	8	8640864	8751155	0.003556	cis
rs486781	8	8639740	RP11-981G7.2	8	10332075	10339484	0.009716	cis
rs486781	8	8639740	TNKS	8	9413424	9639856	0.006907	cis
rs6992091	8	8168222	FAM86B3P	8	8086117	8102387	2.135e-33	cis
rs6992091	8	8168222	TNKS	8	9413424	9639856	0.007274	cis
rs7012106	8	144815612	ZNF252P	8	146198975	146228281	0.008685	cis
rs7014953	8	8168413	ERI1	8	8859657	8974256	0.005721	cis
rs7014953	8	8168413	FAM86B3P	8	8086117	8102387	4.191e-36	cis
rs7014953	8	8168413	TNKS	8	9413424	9639856	0.00462	cis
rs716881	8	89516441	RP11-586K2.1	8	89339065	89749363	1.515e-05	cis
rs10786700	10	104387735	ARL3	10	104433488	104474164	0.003009	cis
rs10786700	10	104387735	RP11-18I14.10	10	104209574	104220863	0.0008532	cis
rs11233566	11	83048096	ANKRD42	11	82904781	82971736	4.837e-05	cis
rs11233566	11	83048096	CCDC90B	11	82970139	82997450	6.239e-05	cis
rs12146541	11	57508678	LRRC55	11	56949221	56959191	0.001176	cis
rs494791	11	82996986	ANKRD42	11	82904781	82971736	2.828e-05	cis
rs494791	11	82996986	CCDC90B	11	82970139	82997450	0.0003195	cis
rs28594416	12	123849921	C12orf65	12	123717463	123742506	0.0009723	cis
rs28594416	12	123849921	CCDC92	12	124403207	124457378	0.009252	cis
rs4759413	12	123743436	C12orf65	12	123717463	123742506	0.002378	cis
rs4759413	12	123743436	MPHOSPH9	12	123636867	123728561	0.001794	cis
rs60754073	12	123849272	C12orf65	12	123717463	123742506	0.0009723	cis
rs60754073	12	123849272	CCDC92	12	124403207	124457378	0.009252	cis
rs7304243	12	110662327	ALDH2	12	112204691	112247782	0.009295	cis
rs7304243	12	110662327	ANAPC7	12	110810705	110841535	0.00836	cis
rs7304243	12	110662327	HECTD4	12	112597992	112819896	0.000216	cis
rs7304243	12	110662327	TCTN1	12	111051832	111087235	0.0001057	cis
rs76514049	12	123752637	C12orf65	12	123717463	123742506	0.0042	cis
rs76514049	12	123752637	MPHOSPH9	12	123636867	123728561	0.001633	cis
rs78866909	12	123722833	C12orf65	12	123717463	123742506	0.003531	cis
rs78866909	12	123722833	MPHOSPH9	12	123636867	123728561	0.001002	cis
rs10083367	14	104314183	KLC1	14	104028233	104167888	0.004075	cis
rs10083367	14	104314183	PPP1R13B	14	104200089	104313927	1.653e-05	cis
rs10083370	14	104314182	KLC1	14	104028233	104167888	0.004075	cis
rs10083370	14	104314182	PPP1R13B	14	104200089	104313927	1.653e-05	cis
rs12912934	15	85114447	CSPG4P11	15	84855504	84866136	1.458e-42	cis
rs12912934	15	85114447	CSPG4P12	15	85734669	85757136	2.681e-28	cis
rs12912934	15	85114447	DNM1P51	15	84953014	84966399	0.0001812	cis
rs12912934	15	85114447	EFTUD1P1	15	84748920	84795356	4.466e-12	cis
rs12912934	15	85114447	GOLGA2P7	15	84867600	84898888	7.994e-30	cis
rs12912934	15	85114447	GOLGA6L4	15	84904525	84914120	5.334e-06	cis
rs12912934	15	85114447	SCAND2P	15	85174682	85185695	0.001009	cis
rs12912934	15	85114447	UBE2Q2P1	15	85070012	85114447	0.001226	cis
rs12912934	15	85114447	ZSCAN2	15	85144217	85171027	0.002048	cis
rs2856268	15	89878391	POLG	15	89859534	89878092	3.47e-05	cis
rs2856268	15	89878391	RLBP1	15	89753100	89764982	3.18e-10	cis
rs3743078	15	78894759	HYKK	15	78799906	78829714	0.008095	cis
rs3743078	15	78894759	PSMA4	15	78832747	78841604	1.351e-06	cis
rs4932217	15	89902032	RHCG	15	89998680	90039844	0.004644	cis
rs4932217	15	89902032	RLBP1	15	89753100	89764982	0.004655	cis
rs62021888	15	40583560	KNSTRN	15	40674922	40686447	0.001267	cis
rs62021888	15	40583560	PLCB2	15	40570377	40600136	0.0009156	cis
rs11861362	16	68418792	PRMT7	16	68344877	68392466	0.002339	cis
rs11861362	16	68418792	RANBP10	16	67757005	67840555	0.004648	cis
rs11861362	16	68418792	TSNAXIP1	16	67840668	67866051	2.009e-07	cis
rs2270363	16	4526292	CDIP1	16	4560676	4588829	4.081e-08	cis
rs2270363	16	4526292	CORO7	16	4404543	4475706	3.389e-14	cis
rs2270363	16	4526292	DNAJA3	16	4475806	4506776	2.08e-35	cis
rs2270363	16	4526292	NMRAL1	16	4511681	4545764	9.646e-15	cis
rs2270363	16	4526292	RP11-473M20.14	16	3166043	3184883	0.003702	cis
rs2270363	16	4526292	TFAP4	16	4307187	4323076	0.00541	cis
rs2270363	16	4526292	VASN	16	4421849	4433529	0.004078	cis
rs2270363	16	4526292	ZNF500	16	4798240	4817625	0.002172	cis
rs3096324	16	89422823	CPNE7	16	89642176	89663654	0.00761	cis
rs3096324	16	89422823	GAS8	16	90086037	90111383	0.004729	cis
rs4785581	16	89699664	CPNE7	16	89642176	89663654	9.031e-06	cis
rs4785581	16	89699664	FANCA	16	89803957	89883065	0.000885	cis
rs4785581	16	89699664	GAS8	16	90086037	90111383	5.61e-05	cis
rs4785581	16	89699664	SPATA2L	16	89762751	89768113	0.009708	cis
rs4785581	16	89699664	SPATA33	16	89724210	89737680	6.54e-13	cis
rs4785581	16	89699664	SPG7	16	89557325	89624176	0.001463	cis
rs4785581	16	89699664	SPIRE2	16	89884587	89937727	0.0001054	cis
rs4786494	16	4506232	CDIP1	16	4560676	4588829	3.056e-06	cis
rs4786494	16	4506232	CORO7	16	4404543	4475706	9.092e-14	cis
rs4786494	16	4506232	DNAJA3	16	4475806	4506776	2.521e-41	cis
rs4786494	16	4506232	NMRAL1	16	4511681	4545764	2.013e-11	cis
rs4786494	16	4506232	RP11-473M20.14	16	3166043	3184883	0.001567	cis
rs4786494	16	4506232	TFAP4	16	4307187	4323076	0.00479	cis
rs2974999	17	17997547	ALKBH5	17	18086392	18113268	0.000176	cis
rs2974999	17	17997547	ATPAF2	17	17880723	17942523	0.0001765	cis
rs2974999	17	17997547	DRG2	17	17991200	18011285	2.055e-16	cis
rs2974999	17	17997547	TOM1L2	17	17746828	17875736	2.713e-19	cis
rs4924832	17	17897739	ALKBH5	17	18086392	18113268	0.002693	cis
rs4924832	17	17897739	ATPAF2	17	17880723	17942523	0.000737	cis
rs4924832	17	17897739	DRG2	17	17991200	18011285	1.604e-14	cis
rs4924832	17	17897739	SMCR8	17	18218624	18226517	0.00649	cis
rs4924832	17	17897739	TOM1L2	17	17746828	17875736	9.281e-22	cis
rs4924832	17	17897739	TOP3A	17	18174742	18218321	0.008227	cis
rs61660810	17	20170608	CCDC144CP	17	20224477	20306870	9.243e-19	cis
rs61660810	17	20170608	RP11-209D14.2	17	19911364	19912547	9.216e-05	cis
rs61660810	17	20170608	SPECC1	17	19912657	20222339	1.833e-07	cis
rs61660810	17	20170608	ULK2	17	19674142	19771249	0.00599	cis
rs61660810	17	20170608	USP32P3	17	20318860	20334321	2.798e-08	cis
rs78532287	17	19912679	B9D1	17	19240867	19281495	0.003091	cis
rs78532287	17	19912679	CCDC144CP	17	20224477	20306870	5.121e-19	cis
rs78532287	17	19912679	FAM106B	17	20320741	20322363	0.002517	cis
rs78532287	17	19912679	RP11-209D14.2	17	19911364	19912547	3.119e-10	cis
rs78532287	17	19912679	SPECC1	17	19912657	20222339	2.468e-06	cis
rs78532287	17	19912679	USP22	17	20902910	20947073	0.002196	cis
rs78532287	17	19912679	USP32P3	17	20318860	20334321	3.276e-10	cis
rs1801311	22	42486723	LINC00634	22	42348169	42354937	2.263e-05	cis
rs1801311	22	42486723	NAGA	22	42454358	42466846	7.086e-16	cis
rs1801311	22	42486723	NHP2L1	22	42069934	42086508	0.007642	cis
rs1801311	22	42486723	RP4-591N18.2	22	40917804	40922711	0.009675	cis
rs1801311	22	42486723	WBP2NL	22	42394729	42454460	0.0001723	cis
rs2269524	22	42475703	LINC00634	22	42348169	42354937	1.247e-05	cis
rs2269524	22	42475703	NAGA	22	42454358	42466846	4.398e-18	cis
rs2269524	22	42475703	NHP2L1	22	42069934	42086508	0.002302	cis
rs2269524	22	42475703	WBP2NL	22	42394729	42454460	5.425e-05	cis
rs2269524	22	42475703	ZC3H7B	22	41697526	41756151	0.008488	cis
rs28633410	22	42527471	LINC00634	22	42348169	42354937	5.185e-05	cis
rs28633410	22	42527471	NAGA	22	42454358	42466846	3.841e-15	cis
rs28633410	22	42527471	WBP2NL	22	42394729	42454460	0.0002713	cis
rs28633410	22	42527471	XRCC6	22	42017123	42060044	0.009636	cis
rs28633410	22	42527471	ZC3H7B	22	41697526	41756151	0.004404	cis
rs5751195	22	42380001	LINC00634	22	42348169	42354937	4.685e-09	cis
rs5751195	22	42380001	NAGA	22	42454358	42466846	4.875e-20	cis
rs5751195	22	42380001	RP4-591N18.2	22	40917804	40922711	0.00869	cis
rs5751195	22	42380001	WBP2NL	22	42394729	42454460	5.664e-42	cis
rs6002621	22	42511002	LINC00634	22	42348169	42354937	4.507e-05	cis
rs6002621	22	42511002	NAGA	22	42454358	42466846	6.075e-18	cis
rs6002621	22	42511002	NHP2L1	22	42069934	42086508	0.005101	cis
rs6002621	22	42511002	WBP2NL	22	42394729	42454460	5.228e-05	cis
rs7410601	22	50317187	ALG12	22	50293877	50312106	0.005848	cis
rs8135801	22	42475568	CSDC2	22	41956767	41973745	0.008028	cis
rs8135801	22	42475568	LINC00634	22	42348169	42354937	1.566e-05	cis
rs8135801	22	42475568	NAGA	22	42454358	42466846	2.962e-16	cis
rs8135801	22	42475568	NHP2L1	22	42069934	42086508	0.005357	cis
rs8135801	22	42475568	WBP2NL	22	42394729	42454460	0.0001605	cis
rs9306356	22	42567090	CSDC2	22	41956767	41973745	0.0005544	cis
rs9306356	22	42567090	NAGA	22	42454358	42466846	8.346e-07	cis
rs9306356	22	42567090	NDUFA6-AS1	22	42486935	42535286	0.001702	cis
rs9306356	22	42567090	POLR3H	22	41921808	41940610	0.0002431	cis
rs9306356	22	42567090	WBP2NL	22	42394729	42454460	2.238e-07	cis
rs9616378	22	50311973	CRELD2	22	50311815	50321188	0.009474	cis
rs9616382	22	50312979	CRELD2	22	50311815	50321188	0.008481	cis
