# Supplementary material for: Functional genomics reveal gene regulatory mechanisms underlying schizophrenia risk
Source: Nat Commun. 2019 Feb 8;10:670. doi: 10.1038/s41467-019-08666-4 (PMC6368563; doi:10.1038/s41467-019-08666-4)
Supplement: Supplementary file 10 — Supplementary Data 7 [file 41467_2019_8666_MOESM10_ESM.xlsx]

## Sheet: Sheet1
Supplementary Data 7. SNPs associated with CTCF expression in human brain tissue (nucleus accumbens (basal ganglia)) (data were from GTEx)
SNP ID	Gene	eQTL P value	Association with SCZ
rs75760574	CTCF	8.31843e-07	0.002
rs75204333	CTCF	9.51922e-07
rs79437914	CTCF	9.51922e-07
rs145297495	CTCF	9.51922e-07
rs143027079	CTCF	9.51922e-07
rs139301947	CTCF	9.51922e-07
rs149012671	CTCF	9.51922e-07
rs143875179	CTCF	9.51922e-07
rs144196392	CTCF	9.51922e-07
rs117017165	CTCF	9.51922e-07
rs80190634	CTCF	9.51922e-07
rs140837060	CTCF	9.51922e-07
rs117447021	CTCF	9.51922e-07
rs146598431	CTCF	1.20255e-06
rs145225968	CTCF	1.54815e-06
rs140361280	CTCF	1.99046e-06
rs117444844	CTCF	2.34381e-06
rs72547496	CTCF	2.34381e-06
rs35356834	CTCF	2.34381e-06
rs145929427	CTCF	2.34381e-06
rs113234622	CTCF	2.34381e-06
rs148381136	CTCF	2.34381e-06
rs117705890	CTCF	2.34381e-06
rs144026838	CTCF	2.34381e-06
rs79407301	CTCF	2.34381e-06
rs118008021	CTCF	2.34381e-06
rs78563448	CTCF	2.34381e-06
rs148256187	CTCF	2.34381e-06
rs148078414	CTCF	2.34381e-06
rs74645730	CTCF	2.34381e-06
rs75843134	CTCF	2.34381e-06
rs150547159	CTCF	2.34381e-06
rs117648818	CTCF	2.34381e-06
rs117024179	CTCF	2.34381e-06
rs116908316	CTCF	2.34381e-06
rs184987042	CTCF	2.34381e-06
rs118108102	CTCF	2.34381e-06
rs139290028	CTCF	2.34381e-06
rs62636658	CTCF	2.34381e-06
rs62620177	CTCF	2.34381e-06
rs11558534	CTCF	2.34381e-06
rs77335546	CTCF	2.34381e-06
rs78575122	CTCF	2.34381e-06
rs143399800	CTCF	2.34381e-06
rs1113232	CTCF	2.34381e-06
rs145322388	CTCF	2.34381e-06
rs117298895	CTCF	2.34381e-06
rs149916398	CTCF	2.34381e-06
rs149330745	CTCF	2.34381e-06
rs150378217	CTCF	2.34381e-06
rs140479794	CTCF	2.34381e-06
rs76649027	CTCF	2.34381e-06
rs138060188	CTCF	2.34381e-06
rs117875362	CTCF	2.34381e-06
rs147343788	CTCF	2.34381e-06
rs117539386	CTCF	2.34381e-06
rs145920378	CTCF	2.34381e-06
rs140117641	CTCF	2.34381e-06
rs116906584	CTCF	2.34381e-06
rs118106500	CTCF	2.34381e-06
rs78033175	CTCF	2.34381e-06
rs140677469	CTCF	2.34381e-06
rs76944074	CTCF	2.34381e-06
rs114884917	CTCF	2.34381e-06
rs140151066	CTCF	2.34381e-06
rs79576279	CTCF	2.34381e-06
rs11574514	CTCF	2.34381e-06
rs151050084	CTCF	2.34381e-06
rs139704942	CTCF	2.34381e-06
rs143675018	CTCF	2.34381e-06
rs117782866	CTCF	2.34381e-06
rs146418648	CTCF	2.34381e-06
rs76177657	CTCF	2.34381e-06
rs147716176	CTCF	2.34381e-06
rs145173836	CTCF	2.34381e-06
rs140317540	CTCF	2.34381e-06
rs56111587	CTCF	2.34381e-06
rs117620519	CTCF	2.34381e-06
rs139165311	CTCF	2.60127e-06
rs139104491	CTCF	2.71359e-06
rs116856853	CTCF	2.84039e-06
rs140928401	CTCF	2.89643e-06
rs144429036	CTCF	2.98192e-06
rs7184821	CTCF	3.11436e-06
rs10852439	CTCF	4.82591e-06
rs9922119	CTCF	4.88012e-06
rs117436074	CTCF	5.0784e-06
rs7184253	CTCF	5.40386e-06
rs8060596	CTCF	6.58403e-06
rs9927304	CTCF	7.43234e-06
rs9939328	CTCF	7.43234e-06
rs9939523	CTCF	7.43234e-06
rs9930454	CTCF	7.43234e-06
rs8055190	CTCF	7.43234e-06
rs8064110	CTCF	7.43234e-06
rs9922085	CTCF	7.43234e-06
rs8052655	CTCF	7.43234e-06
rs9931704	CTCF	7.43234e-06
rs8053264	CTCF	7.43234e-06
rs7191318	CTCF	7.43234e-06
rs2059237	CTCF	7.43234e-06
rs6499128	CTCF	7.43234e-06
rs9929258	CTCF	7.43234e-06
rs874469	CTCF	7.43234e-06
rs1559323	CTCF	7.43234e-06
rs9937212	CTCF	7.43234e-06
rs9928653	CTCF	1.18308e-05
rs7197756	CTCF	1.321e-05
rs1975802	CTCF	1.37734e-05
rs28473376	CTCF	1.70238e-05
rs7193701	CTCF	1.81919e-05
rs59376497	CTCF	1.9503e-05
rs74026418	CTCF	1.9503e-05
rs74026419	CTCF	1.9503e-05
rs112173307	CTCF	1.9503e-05
rs9938862	CTCF	1.9503e-05
rs9938929	CTCF	1.9503e-05
rs9939085	CTCF	1.9503e-05
rs80265588	CTCF	1.9503e-05
rs73596542	CTCF	1.9503e-05
rs2418736	CTCF	2.03532e-05
rs56294631	CTCF	2.11095e-05
rs74964263	CTCF	2.11095e-05
rs8048503	CTCF	2.11095e-05
rs2089402	CTCF	2.11095e-05
rs9936306	CTCF	2.2875e-05
rs9936320	CTCF	2.2875e-05
rs55639853	CTCF	2.2875e-05
rs8056260	CTCF	2.2875e-05
rs9922476	CTCF	2.2875e-05
rs11860837	CTCF	2.2875e-05
rs3893749	CTCF	2.2875e-05
rs4380048	CTCF	2.2875e-05
rs9933102	CTCF	2.2875e-05
rs7206792	CTCF	2.29389e-05
rs8044995	CTCF	2.29389e-05
rs60342335	CTCF	2.31732e-05
rs8055865	CTCF	2.41057e-05
rs8061901	CTCF	2.67046e-05
rs5479	CTCF	2.67046e-05
rs1053293	CTCF	2.67046e-05
rs112291748	CTCF	2.67046e-05
rs16957447	CTCF	2.67046e-05
rs889414	CTCF	2.67046e-05
rs112945557	CTCF	2.67046e-05
rs3892816	CTCF	2.67046e-05
rs8055527	CTCF	2.67046e-05
rs114322795	CTCF	2.67046e-05
rs34123523	CTCF	2.67046e-05
rs141663493	CTCF	2.67046e-05
rs76226513	CTCF	2.67046e-05
rs8056855	CTCF	2.67046e-05
rs58614575	CTCF	2.67046e-05
rs60697456	CTCF	2.67046e-05
rs8058638	CTCF	2.67046e-05
rs80048591	CTCF	2.90532e-05
rs4567701	CTCF	3.18383e-05
rs12599178	CTCF	3.21716e-05
rs8047343	CTCF	3.21716e-05
rs921982	CTCF	3.28381e-05
rs111580206	CTCF	3.57333e-05
rs6499160	CTCF	3.89621e-05
rs9938020	CTCF	3.89621e-05
rs9922934	CTCF	3.89621e-05
rs8059575	CTCF	3.89621e-05
rs7187202	CTCF	3.89621e-05
rs1971546	CTCF	3.89621e-05
rs73612297	CTCF	3.89621e-05
rs2290700	CTCF	3.89621e-05
rs2290699	CTCF	3.89621e-05
rs8062085	CTCF	3.89621e-05
rs3743739	CTCF	3.91931e-05
rs112237121	CTCF	4.18568e-05
rs57747411	CTCF	4.18568e-05
rs111427513	CTCF	4.18568e-05
rs78094270	CTCF	4.18568e-05
rs16957327	CTCF	4.18568e-05
rs80174098	CTCF	4.18568e-05
rs1966913	CTCF	4.18568e-05
rs16942883	CTCF	4.18568e-05
rs16957349	CTCF	4.18568e-05
rs16957358	CTCF	4.18568e-05
rs148040286	CTCF	4.18568e-05
rs16957407	CTCF	4.18568e-05
rs16957415	CTCF	4.18568e-05
rs11552319	CTCF	4.18568e-05
rs78558968	CTCF	4.18568e-05
rs60924880	CTCF	4.18568e-05
rs112466348	CTCF	4.18568e-05
rs140713650	CTCF	4.34674e-05
rs117577992	CTCF	4.34674e-05
rs45483293	CTCF	4.34674e-05
rs145718943	CTCF	4.34674e-05
rs117696061	CTCF	4.34674e-05
rs117713176	CTCF	4.34674e-05
rs5030980	CTCF	4.34674e-05
rs116933910	CTCF	4.34674e-05
rs79631436	CTCF	4.41557e-05
rs6499157	CTCF	4.50877e-05
rs13339471	CTCF	4.52105e-05
rs8048364	CTCF	4.7789e-05
rs8048365	CTCF	4.7789e-05
rs148859461	CTCF	4.78437e-05
rs143874708	CTCF	4.8547e-05
rs141039314	CTCF	4.97157e-05
rs150221824	CTCF	4.97157e-05
rs79327462	CTCF	4.97157e-05
rs116670584	CTCF	4.97157e-05
rs139277503	CTCF	4.97157e-05
rs75126935	CTCF	4.97157e-05
rs74775711	CTCF	4.97157e-05
rs117571960	CTCF	4.97157e-05
rs117199628	CTCF	4.97157e-05
Associations between CTCF and the listed SNPs were from GTEx (Nucleus accumbens (basal ganglia)).
