# Supplementary material for: Functional genomics reveal gene regulatory mechanisms underlying schizophrenia risk
Source: Nat Commun. 2019 Feb 8;10:670. doi: 10.1038/s41467-019-08666-4 (PMC6368563; doi:10.1038/s41467-019-08666-4)
Supplement: Supplementary file 11 — Source Data [file 41467_2019_8666_MOESM11_ESM.zip]

Archive with 9 entries (8 files):
- Source_data_NCOMMS-18-25195C/
- Source_data_NCOMMS-18-25195C/Source Data-Fig S4 Results of the reporter gene assays for rs2535629 (Fig. S4b-d).xlsx
- Source_data_NCOMMS-18-25195C/Source Data-Fig. S5 Results of the reporter gene assays for rs2711116 (Fig.S5b-dú⌐.xlsx
- Source_data_NCOMMS-18-25195C/Source Data-Figure 2  Results of the reporter gene assays for 10 SNPs (Fig 2b).xlsx
- Source_data_NCOMMS-18-25195C/Source Data-Figure 4 Results of the reporter gene assays for rs1801311 (Fig. 4c-e).xlsx
- Source_data_NCOMMS-18-25195C/Source Data-Figure 5 Results of the reporter gene assays for rs12912934 and rs16937.xlsx
- Source_data_NCOMMS-18-25195C/Source Data-Figure 6  Results of the reporter gene assays for rs7012106 and rs2270363.xlsx
- Source_data_NCOMMS-18-25195C/Source Data-Figure 7 Results of the reporter gene assays for rs7014953 and rs6992091.xlsx
- Source_data_NCOMMS-18-25195C/Source Data-Figure 8 Alleleic-specific expression results (Fig 8a-j).xlsx
