# Supplementary material for: Functional genomics reveal gene regulatory mechanisms underlying schizophrenia risk
Source: Nat Commun. 2019 Feb 8;10:670. doi: 10.1038/s41467-019-08666-4 (PMC6368563; doi:10.1038/s41467-019-08666-4)
Supplement: Supplementary file 11 — Source Data [file 41467_2019_8666_MOESM11_ESM.zip › Source_data_NCOMMS-18-25195C/Source Data-Fig S4 Results of the reporter gene assays for rs2535629 (Fig. S4b-d).xlsx]

## Sheet: Supplementary Figure 1. b
HEK293	control	rs2535629-G	rs2535629-A
Firefly luciferase value	531	491	852
	498	320	1172
	470	439	1092
	379	425	1174
	553	500	1017
	538	415	974
	433	470	1335
	614	450	1113
Ranilla luciferase value	53	41	63
	40	52	68
	44	47	60
	34	52	61
	48	52	55
	41	54	67
	39	51	87
	44	51	88
Ratio（Firefly luciferase value/Ranilla luciferase value）	10.0189	11.9756	13.5238
	12.45	6.15385	17.2353
	10.6818	9.34043	18.2
	11.1471	8.17308	19.2459
	11.5208	9.61538	18.4909
	13.122	7.68519	14.5373
	11.1026	9.21569	15.3448
	13.9545	8.82353	12.6477
	t-test	7.53502e-06

## Sheet: Supplementary Figure 1. c
SK-N-SH	control	rs2535629-G	rs2535629-A
Firefly luciferase value	26300	9780	12600
	20100	10000	12600
	28100	8214	9842
	29600	7522	14800
	23000	11300	12400
	22100	15500	11600
	21200	7531	10700
	42900	12400	18500
	32700	11700	18300
	14100	6742	14000
	13600	7527	16800
	23700	10300	8838
	23700	8407	8036
	29300	8658	9668
	26100	11800	14700
	20500	15000	14600
Ranilla luciferase value	2131	1280	2082
	1573	1008	1109
	3373	2042	1716
	3243	2019	1086
	1903	1000	1122
	2714	2209	997.1
	2234	1015	1624
	4278	2751	1963
	2790	1591	2467
	2201	1893	767.7
	1894	878	1618
	2483	1882	1686
	2483	1202	1334
	3239	1026	1812
	1897	1603	2190
	2929	2531	2431
Ratio（Firefly luciferase value/Ranilla luciferase value）	12.3416	7.64062	6.05187
	12.7781	9.92063	11.3616
	8.33086	4.02253	5.73543
	9.12735	3.72561	13.628
	12.0862	11.3	11.0517
	8.14296	7.01675	11.6337
	9.4897	7.4197	6.58867
	10.0281	4.50745	9.42435
	11.7204	7.35387	7.41792
	6.40618	3.56154	18.2363
	7.18057	8.57289	10.3832
	9.54491	5.4729	5.24199
	9.54491	6.99418	6.02399
	9.046	8.4386	5.33554
	13.7586	7.3612	6.71233
	6.99898	5.92651	6.00576
	t-test	0.075562

## Sheet: Supplementary Figure 1. d
SH-SY5Y	control	rs2535629-G	rs2535629-A
Firefly luciferase value	2094	1244	752.7
	1589	848.4	866.1
	973.7	433.7	1965
	1018	739.8	354.3
	1608	811.7	1031
	1589	1333	1358
	1678	670.7	659.8
	1869	1566	1292
	1659	1311	1373
	809.9	794.1	1289
	966	1109	847.3
	2467	962	1052
	1947	1205	1260
	1598	710.2	1037
	1021	712.9	1236
	1605	766.4	1205
Ranilla luciferase value	311.1	264.8	154.2
	168.9	273.7	306.2
	140.7	159.2	227.1
	168.9	232.9	91.89
	168.9	149	164
	330.1	167.3	197.6
	311.1	166.7	243.2
	281.6	237.9	280.3
	271.8	214.3	208.9
	175.4	269.1	266.5
	123	182.8	254
	437.7	153.9	169.9
	329.8	274.1	184.61
	207.9	140.6	171.4
	122.4	216.3	194.6
	196.4	174	175.1
Ratio（Firefly luciferase value/Ranilla luciferase value）	6.73095	4.69789	4.88132
	9.40793	3.09974	2.82854
	6.9204	2.72425	8.65258
	6.02724	3.17647	3.8557
	9.52043	5.44765	6.28659
	4.81369	7.96772	6.87247
	5.39376	4.0234	2.71299
	6.63707	6.5826	4.60935
	6.10375	6.11759	6.57252
	4.61745	2.95095	4.83677
	7.85366	6.06674	3.33583
	5.63628	6.25081	6.19188
	5.90358	4.39621	6.8252
	7.68639	5.05121	6.05018
	8.3415	3.29589	6.35149
	8.1721	4.4046	6.88178
	t-test	0.218124
