# Supplementary material for: Functional genomics reveal gene regulatory mechanisms underlying schizophrenia risk
Source: Nat Commun. 2019 Feb 8;10:670. doi: 10.1038/s41467-019-08666-4 (PMC6368563; doi:10.1038/s41467-019-08666-4)
Supplement: Supplementary file 11 — Source Data [file 41467_2019_8666_MOESM11_ESM.zip › Source_data_NCOMMS-18-25195C/Source Data-Fig. S5 Results of the reporter gene assays for rs2711116 (Fig.S5b-dú⌐.xlsx]

## Sheet: Supplementary Figure 2. b
HEK293	control	rs2711116-C	rs2711116-T
Firefly luciferase value	531	1110	1659
	498	1000	1271
	470	816	1202
	379	1143	1499
	553	1107	1787
	538	918	1394
	433	989	1454
	614	1052	1713
Ranilla luciferase value	53	45	75
	40	47	54
	44	32	62
	34	36	60
	48	43	90
	41	38	69
	39	47	71
	44	47	77
Ratio（Firefly luciferase value/Ranilla luciferase value）	10.0189	24.6667	22.12
	12.45	21.2766	23.537
	10.6818	25.5	19.3871
	11.1471	31.75	24.9833
	11.5208	25.7442	19.8556
	13.122	24.1579	20.2029
	11.1026	21.0426	20.4789
	13.9545	22.383	22.2468
	t-test	0.0520224

## Sheet: Supplementary Figure 2. c
SK-N-SH	control	rs2711116-C	rs2711116-T
Firefly luciferase value	826	2949	3416
	2493	4165	3347
	3052	4583	3372
	2599	3910	2387
	3187	5426	3669
	2112	4371	2824
	2666	5649	2580
	2886	4832	3682
Ranilla luciferase value	26	86	141
	61	95	122
	85	124	145
	100	96	76
	98	113	103
	68	108	107
	74	140	62
	59	148	119
Ratio（Firefly luciferase value/Ranilla luciferase value）	31.7692	34.2907	24.227
	40.8689	43.8421	27.4344
	35.9059	36.9597	23.2552
	25.99	40.7292	31.4079
	32.5204	48.0177	35.6214
	31.0588	40.4722	26.3925
	36.027	40.35	41.6129
	48.9153	32.6486	30.9412
	t-test	0.00433031

## Sheet: Supplementary Figure 2. d
SH-SY5Y	control	rs2711116-C	rs2711116-T
Firefly luciferase value	2094	4677	2442
	1589	2212	1850.3
	973.7	3211	2370
	1018	2384	1833
	1608	2528	2243
	1589	2562	1963
	1678	2665	2004
	1869	2225	3209
	1659	2315	1292
	809.9	2221	1044
	966	2277	1998
	2467	2659	1870.5
	1947	1572.2	2020
	1598	1812	2988
	1021	2987	2531
	1605	3415	2642
Ranilla luciferase value	311.1	293.5	207.8
	168.9	220	179.2
	140.7	238.8	288.9
	168.9	169.3	261.59
	168.9	231.6	184.32
	330.1	183.5	183.2
	311.1	149.7	226.5
	281.6	179.2	221.8
	271.8	197.9	121
	175.4	129.3	141.16
	123	115.2	131.1
	437.7	195	171.83
	329.8	136.37	149.8
	207.9	127.59	220.7
	122.4	218.9	242.1
	196.4	201	248.5
Ratio（Firefly luciferase value/Ranilla luciferase value）	6.73095	15.9353	11.7517
	9.40793	10.0545	10.3253
	6.9204	13.4464	8.20353
	6.02724	14.0815	7.00715
	9.52043	10.9154	12.1691
	4.81369	13.9619	10.7151
	5.39376	17.8023	8.84768
	6.63707	12.4163	14.468
	6.10375	11.6978	10.6777
	4.61745	17.1771	7.39586
	7.85366	19.7656	15.2403
	5.63628	13.6359	10.8858
	5.90358	11.5289	13.4846
	7.68639	14.2017	13.5387
	8.3415	13.6455	10.4544
	8.1721	16.99	10.6318
	t-test	0.00127619
