# Supplementary material for: Functional genomics reveal gene regulatory mechanisms underlying schizophrenia risk
Source: Nat Commun. 2019 Feb 8;10:670. doi: 10.1038/s41467-019-08666-4 (PMC6368563; doi:10.1038/s41467-019-08666-4)
Supplement: Supplementary file 11 — Source Data [file 41467_2019_8666_MOESM11_ESM.zip › Source_data_NCOMMS-18-25195C/Source Data-Figure 2 Results of the reporter gene assays for 10 SNPs (Fig 2b).xlsx]

## Sheet: rs11655813
HEK293	control	rs11655813-C	rs11655813-T
Firefly luciferase value	35648	70146	52079
	30595	73548	44347
	31956	61522	44225
	31731	74277	47246
	35022	74210	51287
	30899	73442	44541
	35542	61421	45123
	31002	72143	51881
Ranilla luciferase value	886	1403	1117
	746	1286	880
	814	1213	905
	846	1366	961
	996	1395	1106
	866	1382	981
	888	1232	923
	823	1284	1066
Ratio（Firefly luciferase value/Ranilla luciferase value）	40.2348	49.9971	46.624
	41.0121	57.1913	50.3943
	39.258	50.7189	48.8674
	37.5071	54.3755	49.1634
	35.1627	53.1971	46.3716
	35.6801	53.1418	45.4037
	40.0248	49.8547	48.8873
	37.6695	56.1861	48.6689
	t-test	0.000630723

## Sheet: rs9908888
HEK293	control	rs9908888-G	rs9908888-C
Firefly luciferase value	35648	52376	51442
	30595	46343	49307
	31956	47454	52124
	31731	46734	51366
	35022	42138	54241
	30899	46542	49902
	35542	47356	52214
	31002	48157	58497
Ranilla luciferase value	886	2069	1493
	746	1641	1514
	814	1911	1499
	846	1699	1571
	996	1511	1601
	866	1542	1552
	888	1921	1509
	823	1564	1645
Ratio（Firefly luciferase value/Ranilla luciferase value）	40.2348	25.3146	34.4555
	41.0121	28.2407	32.5674
	39.258	24.832	34.7725
	37.5071	27.5068	32.6964
	35.1627	27.8875	33.8795
	35.6801	30.1829	32.1534
	40.0248	24.6517	34.6017
	37.6695	30.7909	35.5605
	t-test	8.12721e-06

## Sheet: rs17821573
HEK293	control	rs17821573-C	rs17821573-T
Firefly luciferase value	35648	22457	25374
	30595	19992	22604
	31956	19147	22497
	31731	20055	24582
	35022	20239	22744
	30899	22511	23640
	35542	19602	22771
	31002	22601	26801
Ranilla luciferase value	886	2035	1938
	746	1846	1577
	814	1685	1594
	846	1746	1792
	996	1712	1832
	866	1922	1743
	888	1560	1673
	823	1914	2103
Ratio（Firefly luciferase value/Ranilla luciferase value）	40.2348	11.0354	13.0929
	41.0121	10.8299	14.3335
	39.258	11.3632	14.1136
	37.5071	11.4863	13.7176
	35.1627	11.8218	12.4148
	35.6801	11.7123	13.5628
	40.0248	12.5654	13.6109
	37.6695	11.8083	12.7442
	t-test	2.18115e-05

## Sheet: rs28676999
HEK293	control	rs28676999-C	rs28676999-T
Firefly luciferase value	35648	77827	77791
	30595	72225	72210
	31956	70205	71314
	31731	67793	70601
	35022	69632	66567
	30899	76424	74026
	35542	68141	73356
	31002	74863	83222
Ranilla luciferase value	886	1722	1655
	746	1546	1406
	814	1556	1476
	846	1447	1499
	996	1508	1379
	866	1528	1405
	888	1290	1371
	823	1484	1758
Ratio（Firefly luciferase value/Ranilla luciferase value）	40.2348	45.1957	47.0036
	41.0121	46.7173	51.3585
	39.258	45.1189	48.3157
	37.5071	46.8507	47.0987
	35.1627	46.1751	48.2719
	35.6801	50.0157	52.6875
	40.0248	52.8225	53.5055
	37.6695	50.4468	47.339
	t-test	0.282575

## Sheet: rs301791
HEK293	control	rs301791-A	rs301791-T
Firefly luciferase value	21432	80089	64110
	20719	68527	59880
	21832	69815	65698
	14558	75555	62651
	18334	63927	58370
	19852	65726	59737
	18444	69801	60742
	20512	73767	60536
Ranilla luciferase value	793	2082	1450
	670	1649	1323
	784	1726	1459
	510	1995	1480
	719	1565	1372
	711	1550	1350
	704	1586	1312
	804	1848	1301
Ratio（Firefly luciferase value/Ranilla luciferase value）	27.0265	38.4673	44.2138
	30.9239	41.5567	45.2608
	27.8469	40.449	45.0295
	28.5451	37.8722	42.3318
	25.4993	40.8479	42.5437
	27.9212	42.4039	44.2496
	26.1989	44.0107	46.2973
	25.5124	39.9172	46.5304
	t-test	0.000723962

## Sheet: rs37718
HEK293	control	rs37718-C	rs37718-T
Firefly luciferase value	35648	50613	42616
	30595	47274	36972
	31956	43782	41955
	31731	44459	37640
	35022	48242	36378
	30899	48273	41505
	35542	43413	36657
	31002	48824	35656
Ranilla luciferase value	886	1783	807
	746	1422	653
	814	1334	700
	846	1440	674
	996	1507	723
	866	1394	725
	888	1226	611
	823	1547	649
Ratio（Firefly luciferase value/Ranilla luciferase value）	40.2348	28.3864	52.8079
	41.0121	33.2447	56.6187
	39.258	32.8201	59.9357
	37.5071	30.8743	55.8457
	35.1627	32.0119	50.3154
	35.6801	34.6291	57.2483
	40.0248	35.4103	59.9951
	37.6695	31.5604	54.9399
	t-test	1.17962e-10

## Sheet: rs7304782
HEK293	control	rs7304782-A	rs7304782-G
Firefly luciferase value	35648	61157	68991
	30595	70525	75592
	31956	72471	76799
	31731	71696	70477
	35022	71745	74255
	30899	68695	78581
	35542	74555	73861
	31002	68784	78644
Ranilla luciferase value	886	1356	1542
	746	1460	1361
	814	1547	1466
	846	1585	1337
	996	1451	1454
	866	1314	1403
	888	1447	1255
	823	1325	1398
Ratio（Firefly luciferase value/Ranilla luciferase value）	40.2348	45.101	44.7412
	41.0121	48.3048	55.5415
	39.258	46.8462	52.3868
	37.5071	45.2341	52.7128
	35.1627	49.4452	51.0695
	35.6801	52.2793	56.0093
	40.0248	51.5238	58.8534
	37.6695	51.9125	56.2546
	t-test	0.0255947

## Sheet: rs4702
HEK293	control	rs4702-A	rs4702-G
Firefly luciferase value	35648	37473	31460
	30595	38912	35633
	31956	38066	34678
	31731	38207	37645
	35022	37930	37878
	30899	38372	33428
	35542	39314	35284
	31002	38441	33525
Ranilla luciferase value	886	1220	981
	746	1394	1180
	814	1133	1108
	846	1177	1274
	996	1268	1182
	866	1272	982
	888	1205	1194
	823	1301	1011
Ratio（Firefly luciferase value/Ranilla luciferase value）	40.2348	30.7156	32.0693
	41.0121	27.9139	30.1975
	39.258	33.5975	31.2978
	37.5071	32.4613	29.5487
	35.1627	29.9132	32.0457
	35.6801	30.1667	34.0407
	40.0248	32.6257	29.5511
	37.6695	29.5473	33.1602
	t-test	0.495627

## Sheet: rs696520
HEK293	control	rs696520-C	rs696520-T
Firefly luciferase value	35648	38864	47670
	30595	38016	43571
	31956	40897	43832
	31731	40367	43015
	35022	39550	45968
	30899	39442	42243
	35542	34409	43283
	31002	38991	42172
Ranilla luciferase value	886	935	1049
	746	917	861
	814	935	893
	846	939	1005
	996	955	1040
	866	824	938
	888	768	1060
	823	882	945
Ratio（Firefly luciferase value/Ranilla luciferase value）	40.2348	41.5658	45.4433
	41.0121	41.4569	50.6051
	39.258	43.7401	49.084
	37.5071	42.9894	42.801
	35.1627	41.4136	44.2
	35.6801	47.8665	45.0352
	40.0248	44.8034	40.833
	37.6695	44.2075	44.6265
	t-test	0.202824

## Sheet: rs7752421
HEK293	control	rs7752421-A	rs7752421-T
Firefly luciferase value	35648	47378	50090
	30595	47950	47511
	31956	46683	52849
	31731	44660	50586
	35022	49330	51330
	30899	45983	51366
	35542	47274	50108
	31002	46023	50896
Ranilla luciferase value	886	1379	1038
	746	1333	871
	814	1310	956
	846	1293	1086
	996	1329	1066
	866	1222	936
	888	1380	1046
	823	1217	942
Ratio（Firefly luciferase value/Ranilla luciferase value）	40.2348	34.3568	48.2563
	41.0121	35.9715	54.5476
	39.258	35.6359	55.2814
	37.5071	34.5398	46.5801
	35.1627	37.1181	48.152
	35.6801	37.6293	54.8782
	40.0248	34.2565	47.9044
	37.6695	37.8168	54.0297
	t-test	4.10295e-08
