# Supplementary material for: Functional genomics reveal gene regulatory mechanisms underlying schizophrenia risk
Source: Nat Commun. 2019 Feb 8;10:670. doi: 10.1038/s41467-019-08666-4 (PMC6368563; doi:10.1038/s41467-019-08666-4)
Supplement: Supplementary file 11 — Source Data [file 41467_2019_8666_MOESM11_ESM.zip › Source_data_NCOMMS-18-25195C/Source Data-Figure 4 Results of the reporter gene assays for rs1801311 (Fig. 4c-e).xlsx]

## Sheet: Figure 4. c
HEK293	control	rs1801311-G	rs1801311-A
Firefly luciferase value	531	2120	4500
	498	1950	3255
	470	2304	4304
	379	2615	4323
	553	2519	4298
	538	2205	4075
	433	2227	4791
	614	2913	5481
Ranilla luciferase value	53	45	77
	40	28	44
	44	48	52
	34	57	56
	48	44	50
	41	37	50
	39	37	59
	44	44	61
Ratio（Firefly luciferase value/Ranilla luciferase value）	10.0189	47.1111	58.4416
	12.45	69.6429	73.9773
	10.6818	48	82.7692
	11.1471	45.8772	77.1964
	11.5208	57.25	85.96
	13.122	59.5946	81.5
	11.1026	60.1892	81.2034
	13.9545	66.2045	89.8525
	t-test	0.000299807

## Sheet: Figure 4. d
SK-N-SH	control	rs1801311-G	rs1801311-A
Firefly luciferase value	26300	22500	42000
	20100	11800	26000
	28100	15600	19800
	29600	16900	22800
	23000	20100	24700
	22100	10400	20300
	21200	16900	24400
	42900	23400	36100
	32700	21700	26700
	14100	17500	16800
	13600	16800	17900
	23700	17300	24900
	23700	12700	21700
	29300	15800	23900
	26100	19300	23000
	20500	20300	35700
Ranilla luciferase value	2131	1302	1390
	1573	805.3	594.4
	3373	653.8	1084
	3243	871.4	756
	1903	1134	958.5
	2714	1258	685.7
	2234	734.9	635
	4278	1842	1407
	2790	1778	1806
	2201	843.5	1243
	1894	822	705.9
	2483	886.7	976.2
	2483	1155	825.5
	3239	693	621.4
	1897	1023	838.6
	2929	880.5	1548
Ratio（Firefly luciferase value/Ranilla luciferase value）	12.3416	17.2811	30.2158
	12.7781	14.6529	43.7416
	8.33086	23.8605	18.2657
	9.12735	19.3941	30.1587
	12.0862	17.7249	25.7694
	8.14296	8.26709	29.6048
	9.4897	22.9963	38.4252
	10.0281	12.7036	25.6574
	11.7204	12.2047	14.7841
	6.40618	20.7469	13.5157
	7.18057	20.438	25.3577
	9.54491	19.5105	25.5071
	9.54491	10.9957	26.2871
	9.046	22.7994	38.4615
	13.7586	18.8661	27.4267
	6.99898	23.0551	23.062
	t-test	0.000400569

## Sheet: Figure 4. e
SH-SY5Y	control	rs1801311-G	rs1801311-A
Firefly luciferase value	2094	982.1	2540
	1589	1121	3489
	973.7	982.1	2405
	1018	1597	4207
	1608	777.3	2485
	1589	941.6	2751
	1678	1036	2214
	1869	855.9	2667
	1659	1395	3778
	809.9	1129.4	2939
	966	1533	2367
	2467	1523	2816
	1947	1366	2327
	1598	1257	2369
	1021	1098	2557
	1605	1279	3166
Ranilla luciferase value	311.1	127	183.2
	168.9	140	167
	140.7	119	129.9
	168.9	150.8	362.9
	168.9	124	160.9
	330.1	126.2	157
	311.1	104	183.4
	281.6	125.8	133.2
	271.8	153.2	249.5
	175.4	171.5	162.7
	123	135.4	138.7
	437.7	178	235.1
	329.8	168.6	133
	207.9	136.1	123
	122.4	193.1	148.2
	196.4	123.8	158.4
Ratio（Firefly luciferase value/Ranilla luciferase value）	6.73095	7.73307	13.8646
	9.40793	8.00714	20.8922
	6.9204	8.25294	18.5142
	6.02724	10.5902	11.5927
	9.52043	6.26855	15.4444
	4.81369	7.46117	17.5223
	5.39376	9.96154	12.072
	6.63707	6.80366	20.0225
	6.10375	9.10574	15.1423
	4.61745	6.58542	18.0639
	7.85366	11.322	17.0656
	5.63628	8.55618	11.9779
	5.90358	8.10202	17.4962
	7.68639	9.23586	19.2602
	8.3415	5.68617	17.2537
	8.1721	10.3312	19.9874
	t-test	9.66187e-11
