# Supplementary material for: Functional genomics reveal gene regulatory mechanisms underlying schizophrenia risk
Source: Nat Commun. 2019 Feb 8;10:670. doi: 10.1038/s41467-019-08666-4 (PMC6368563; doi:10.1038/s41467-019-08666-4)
Supplement: Supplementary file 11 — Source Data [file 41467_2019_8666_MOESM11_ESM.zip › Source_data_NCOMMS-18-25195C/Source Data-Figure 5 Results of the reporter gene assays for rs12912934 and rs16937.xlsx]

## Sheet: Figure 5. b
HEK293	control	rs12912934-C	rs12912934-T
Firefly luciferase value	531	1102	1059
	498	1255	860
	470	1481	895
	379	1151	1180
	553	1403	1424
	538	1154	1003
	433	933	994
	614	1257	1550
Ranilla luciferase value	53	64	50
	40	66	38
	44	84	55
	34	66	83
	48	68	83
	41	74	41
	39	52	73
	44	75	67
Ratio（Firefly luciferase value/Ranilla luciferase value）	10.0189	17.2188	21.18
	12.45	19.0152	22.6316
	10.6818	17.631	16.2727
	11.1471	17.4394	14.2169
	11.5208	20.6324	17.1566
	13.122	15.5946	24.4634
	11.1026	17.9423	13.6164
	13.9545	16.76	23.1343
	t-test	0.428629

## Sheet: Figure 5. c
SK-N-SH	control	rs12912934-C	rs12912934-T
Firefly luciferase value	3794	5383	4580
	3498	4097	3996
	3538	4775	4366
	2479	4428	4771
	3730	4253	5226
	3534	3909	3773
	3911	4134	3751
	4084	4640	4169
Ranilla luciferase value	85	95	62
	62	75	53
	92	61	47
	49	80	60
	79	82	60
	86	52	44
	66	53	54
	87	69	62
Ratio（Firefly luciferase value/Ranilla luciferase value）	44.6353	56.6632	73.871
	56.4194	54.6267	75.3962
	38.4565	78.2787	92.8936
	50.5918	55.35	79.5167
	47.2152	51.8659	87.1
	41.093	75.1731	85.75
	59.2576	78	69.463
	46.9425	67.2464	67.2419
	t-test	0.0146507

## Sheet: Figure 5. d
SH-SY5Y	control	rs12912934-C	rs12912934-T
Firefly luciferase value	2094	2851	4521
	1589	2123	3350
	973.7	1826	5192
	1018	2627	3263
	1608	1656	3386
	1589	2043	3229
	1678	2737	2946
	1869	2422	2775
	1659	2307	2506
	809.9	2476	2766
	966	2765	3968.7
	2467	1766	2830
	1947	1666	4188
	1598	2131	4053
	1021	1800	3461
	1605	2139	3538
Ranilla luciferase value	311.1	260.9	314.7
	168.9	242.9	216.4
	140.7	180.7	264.8
	168.9	154.7	175
	168.9	136.4	153.4
	330.1	110.6	215.3
	311.1	182.46	226.2
	281.6	260.9	123.7
	271.8	285	198.5
	175.4	278.5	196.7
	123	177	209.9
	437.7	129.2	221.9
	329.8	149.8	305.1
	207.9	187.5	194.5
	122.4	124.9	240
	196.4	151.27	183.6
Ratio（Firefly luciferase value/Ranilla luciferase value）	6.73095	10.9276	14.3661
	9.40793	8.74022	15.4806
	6.9204	10.1051	19.6073
	6.02724	16.9813	18.6457
	9.52043	12.1408	22.073
	4.81369	18.472	14.9977
	5.39376	15.0005	13.0239
	6.63707	9.28325	22.4333
	6.10375	8.09474	12.6247
	4.61745	8.89048	14.062
	7.85366	15.6215	18.9076
	5.63628	13.6687	12.7535
	5.90358	11.1215	13.7266
	7.68639	11.3653	20.838
	8.3415	14.4115	14.4208
	8.1721	14.1403	19.2702
	t-test	0.000974347

## Sheet: Figure 5. f
HEK293	control	rs16937-A	rs16937-G
Firefly luciferase value	531	945	1284
	498	1112	1858
	470	930	1802
	379	1184	1911
	553	1332	1876
	538	905	1636
	433	863	2124
	614	964	1923
Ranilla luciferase value	53	63	51
	40	114	76
	44	59	64
	34	78	69
	48	71	68
	41	79	71
	39	63	101
	44	53	69
Ratio（Firefly luciferase value/Ranilla luciferase value）	10.0189	15	25.1765
	12.45	9.75439	24.4474
	10.6818	15.7627	28.1562
	11.1471	15.1795	27.6957
	11.5208	18.7606	27.5882
	13.122	11.4557	23.0423
	11.1026	13.6984	21.0297
	13.9545	18.1887	27.8696
	t-test	2.45667e-06

## Sheet: Figure 5. g
SK-N-SH	control	rs16937-A	rs16937-G
Firefly luciferase value	826	4907	4256
	2493	4676	4417
	3052	4472	4179
	2599	5136	4951
	3187	6603	5527
	2112	4882	5397
	2666	5800	3676
	2886	5561	5204
Ranilla luciferase value	26	193	190
	61	186	185
	85	152	157
	100	250	204
	98	248	180
	68	247	136
	74	265	148
	59	274	135
Ratio（Firefly luciferase value/Ranilla luciferase value）	31.7692	25.4249	22.4
	40.8689	25.1398	23.8757
	35.9059	29.4211	26.6178
	25.99	20.544	24.2696
	32.5204	26.625	30.7056
	31.0588	19.7652	39.6838
	36.027	21.8868	24.8378
	48.9153	20.2956	38.5481
	t-test	0.073729

## Sheet: Figure 5. h
SH-SY5Y	control	rs16937-A	rs16937-G
Firefly luciferase value	2094	2038	2879
	1589	1273.9	3702
	973.7	1598	3153
	1018	1648	2747
	1608	1463	2615
	1589	1402	2209
	1678	2279	2517
	1869	1324.2	5635
	1659	1039	3142
	809.9	805.8	2705
	966	1239.6	3911
	2467	768.4	5476
	1947	845.6	4285
	1598	1701	2980
	1021	1792	2699
	1605	1172.4	3768
Ranilla luciferase value	311.1	280.5	222.6
	168.9	287.4	263.8
	140.7	267.3	234
	168.9	178.7	123.15
	168.9	184.6	211.7
	330.1	269.4	135.19
	311.1	401.6	160.2
	281.6	153.88	267.7
	271.8	162.8	230.8
	175.4	114.2	183.43
	123	210.3	283.69
	437.7	179.9	254.5
	329.8	121.1	262.6
	207.9	234.7	209.7
	122.4	252.4	186.7
	196.4	180.4	202.7
Ratio（Firefly luciferase value/Ranilla luciferase value）	6.73095	7.2656	12.9335
	9.40793	4.4325	14.0334
	6.9204	5.9783	13.4744
	6.02724	9.22216	22.3061
	9.52043	7.92524	12.3524
	4.81369	5.20416	16.34
	5.39376	5.6748	15.7116
	6.63707	8.60541	21.0497
	6.10375	6.38206	13.6135
	4.61745	7.05604	14.7468
	7.85366	5.89444	13.7862
	5.63628	4.27126	21.5167
	5.90358	6.98266	16.3176
	7.68639	7.24755	14.2108
	8.3415	7.09984	14.4563
	8.1721	6.49889	18.589
	t-test	8.04418e-12
