# Supplementary material for: Functional genomics reveal gene regulatory mechanisms underlying schizophrenia risk
Source: Nat Commun. 2019 Feb 8;10:670. doi: 10.1038/s41467-019-08666-4 (PMC6368563; doi:10.1038/s41467-019-08666-4)
Supplement: Supplementary file 11 — Source Data [file 41467_2019_8666_MOESM11_ESM.zip › Source_data_NCOMMS-18-25195C/Source Data-Figure 6 Results of the reporter gene assays for rs7012106 and rs2270363.xlsx]

## Sheet: Figure 6. b
HEK293	control	rs7012106-C	rs7012106-G
Firefly luciferase value	531	846	3278
	498	754	2281
	470	623	2445
	379	941	3040
	553	919	4025
	538	627	3349
	433	694	2756
	614	912	4113
Ranilla luciferase value	53	27	52
	40	21	34
	44	22	31
	34	37	51
	48	30	50
	41	22	59
	39	24	47
	44	32	59
Ratio（Firefly luciferase value/Ranilla luciferase value）	10.0189	31.3333	63.0385
	12.45	35.9048	67.0882
	10.6818	28.3182	78.871
	11.1471	25.4324	59.6078
	11.5208	30.6333	80.5
	13.122	28.5	56.7627
	11.1026	28.9167	58.6383
	13.9545	28.5	69.7119
	t-test	2.95826e-08

## Sheet: Figure 6. c
SK-N-SH	control	rs7012106-C	rs7012106-G
Firefly luciferase value	26300	10600	41100
	20100	14600	26200
	28100	13600	31200
	29600	13600	34800
	23000	18800	35200
	22100	14700	29500
	21200	12700	34900
	42900	23600	46300
	32700	18100	27200
	14100	14000	22600
	13600	7301	23900
	23700	11700	38300
	23700	13300	43200
	29300	9086	32400
	26100	16200	33100
	20500	16200	44400
Ranilla luciferase value	2131	574.4	1906
	1573	779.5	606.2
	3373	605.8	884.4
	3243	1287	914.7
	1903	881.1	1272
	2714	659.4	1051
	2234	1011	1317
	4278	2034	2060
	2790	1365	1473
	2201	1148	1041
	1894	756.9	552.2
	2483	653.9	706.9
	2483	725.6	1277
	3239	622.9	1198
	1897	733.3	1356
	2929	1253	1597
Ratio（Firefly luciferase value/Ranilla luciferase value）	12.3416	18.454	21.5635
	12.7781	18.73	43.2201
	8.33086	22.4497	35.2782
	9.12735	10.5672	38.0453
	12.0862	21.337	27.673
	8.14296	22.293	28.0685
	9.4897	12.5618	26.4996
	10.0281	11.6028	22.4757
	11.7204	13.2601	18.4657
	6.40618	12.1951	21.7099
	7.18057	9.64592	43.2814
	9.54491	17.8926	54.1802
	9.54491	18.3297	33.8293
	9.046	14.5866	27.0451
	13.7586	22.0919	24.41
	6.99898	12.929	27.8021
	t-test	6.34245e-06

## Sheet: Figure 6. d
SH-SY5Y	control	rs7012106-C	rs7012106-G
Firefly luciferase value	2094	1544	1643
	1589	939.8	1493
	973.7	1408	1961
	1018	1023.8	1652
	1608	1220	2091
	1589	784.3	2861
	1678	1079	3256
	1869	837.5	3129
	1659	1538	1856
	809.9	1322.2	2744
	966	1432	2109
	2467	1363	2581
	1947	1048	2418
	1598	1332	2886
	1021	1506.8	2020
	1605	1405	2313
Ranilla luciferase value	311.1	174.5	123.7
	168.9	123.5	142.2
	140.7	121.7	107.3
	168.9	143.6	137.1
	168.9	88.57	207.8
	330.1	147.5	151.55
	311.1	133.9	216
	281.6	125.6	312.8
	271.8	135.2	112.1
	175.4	188.5	140.5
	123	117.2	145.5
	437.7	123	166.9
	329.8	105.97	213.6
	207.9	130.1	231.1
	122.4	111.26	161.5
	196.4	198.6	234.5
Ratio（Firefly luciferase value/Ranilla luciferase value）	6.73095	8.84814	13.2821
	9.40793	7.60972	10.4993
	6.9204	11.5694	18.2759
	6.02724	7.12953	12.0496
	9.52043	13.7744	10.0626
	4.81369	5.31729	18.8783
	5.39376	8.05825	15.0741
	6.63707	6.66799	10.0032
	6.10375	11.3757	16.5566
	4.61745	7.01432	19.5302
	7.85366	12.2184	14.4948
	5.63628	11.0813	15.4643
	5.90358	9.88959	11.3202
	7.68639	10.2383	12.4881
	8.3415	13.5431	12.5077
	8.1721	7.07452	9.86354
	t-test	0.000265618

## Sheet: Figure 6. f
HEK293	control	rs2270363-G	rs2270363-A
Firefly luciferase value	1629	44420	48434
	1341	43431	43304
	2003	43786	47376
	1564	46597	46025
	1663	43181	47461
	1602	44302	43592
	1631	44321	48544
	1643	44413	43691
Ranilla luciferase value	795	1679	1406
	672	1523	1111
	1084	1621	1317
	765	1688	1247
	812	1503	1368
	757	1424	1149
	755	1658	1413
	752	1453	1178
Ratio（Firefly luciferase value/Ranilla luciferase value）	2.04906	26.4562	34.4481
	1.99554	28.5167	38.9775
	1.84779	27.0117	35.9727
	2.04444	27.6049	36.9086
	2.04803	28.7299	34.6937
	2.11625	31.111	37.9391
	2.16026	26.7316	34.3553
	2.18484	30.5664	37.0891
	t-test	2.64133e-07

## Sheet: Figure 6. g
SK-N-SH	control	rs2270363-G	rs2270363-A
Firefly luciferase value	25	438	817
	18	497	721
	26	460	611
	23	543	827
	18	526	979
	18	852	1009
	20	494	963
	9	489	833
Ranilla luciferase value	115	130	179
	79	147	159
	104	118	144
	84	211	148
	73	135	165
	95	159	212
	41	191	213
	57	199	228
Ratio（Firefly luciferase value/Ranilla luciferase value）	0.217391	3.36923	4.56425
	0.227848	3.38095	4.53459
	0.25	3.89831	4.24306
	0.27381	2.57346	5.58784
	0.246575	3.8963	5.93333
	0.189474	5.35849	4.75943
	0.487805	2.58639	4.52113
	0.157895	2.45729	3.65351
	t-test	0.00948152

## Sheet: Figure 6. h
SH-SY5Y	control	rs2270363-G	rs2270363-A
Firefly luciferase value	43.89	1546	1415
	136.8	1967	1581
	57.94	1330	2149
	79.39	1258	2345
	97.58	1175	1871
	66.67	1321	1708
	74.57	1830	1327.6
	50.69	1110	1549
	35.38	1647	2166
	64.32	1543	1769
	59.95	1476.3	1876
	53.83	1711	2104
	54.18	1268	1877
	60.93	1879	2091
	68.38	1494	1875
	91.03	1490	1832
Ranilla luciferase value	322.1	391.4	238
	315.1	393.5	219.6
	362.4	205.7	236.9
	377.2	247.5	228.7
	241	245.8	244
	340.5	306.7	202.9
	322.1	340.4	236.3
	175.5	204.7	240
	259.6	276.5	371
	295	296.5	279.9
	324.6	251.1	249.7
	246.9	238.3	338.6
	333.8	346.3	218.72
	223.8	298.13	250.6
	363.7	241.5	247.9
	100.3	208.5	262.7
Ratio（Firefly luciferase value/Ranilla luciferase value）	0.136262	3.94992	5.94538
	0.434148	4.99873	7.19945
	0.159879	6.46573	9.07134
	0.210472	5.08283	10.2536
	0.404896	4.78031	7.66803
	0.1958	4.30714	8.41794
	0.231512	5.37603	5.61828
	0.288832	5.42257	6.45417
	0.136287	5.9566	5.83827
	0.218034	5.20405	6.32011
	0.184689	5.87933	7.51302
	0.218023	7.18003	6.21382
	0.162313	3.66157	8.58175
	0.272252	6.30262	8.34397
	0.188012	6.18634	7.56353
	0.907577	7.14628	6.97373
	t-test	9.64983e-05
