# Supplementary material for: Functional genomics reveal gene regulatory mechanisms underlying schizophrenia risk
Source: Nat Commun. 2019 Feb 8;10:670. doi: 10.1038/s41467-019-08666-4 (PMC6368563; doi:10.1038/s41467-019-08666-4)
Supplement: Supplementary file 11 — Source Data [file 41467_2019_8666_MOESM11_ESM.zip › Source_data_NCOMMS-18-25195C/Source Data-Figure 7 Results of the reporter gene assays for rs7014953 and rs6992091.xlsx]

## Sheet: Figure 7. b
SK-N-SH	control	rs7014953-A	rs7014953-C
Firefly luciferase value	826	3890	2196
	2493	5962	3529
	3052	4420	2936
	2599	5388	3342
	3187	7342	3152
	2112	6253	2956
	2666	5780	3488
	2886	4821	2947
Ranilla luciferase value	26	83	71
	61	130	134
	85	118	104
	100	119	104
	98	113	139
	68	125	134
	74	120	121
	59	90	92
Ratio（Firefly luciferase value/Ranilla luciferase value）	31.7692	46.8675	30.9296
	40.8689	45.8615	26.3358
	35.9059	37.4576	28.2308
	25.99	45.2773	32.1346
	32.5204	64.9735	22.6763
	31.0588	50.024	22.0597
	36.027	48.1667	28.8264
	48.9153	53.5667	32.0326
	t-test	9.31281e-06

## Sheet: Figure 7. c
SH-SY5Y	control	rs7014953-A	rs7014953-C
Firefly luciferase value	2094	3973	2210
	1589	3216	1857
	973.7	2199	3875
	1018	4289	1481.3
	1608	4044	1891.3
	1589	2449	2746
	1678	2811	2186
	1869	3387	2292
	1659	2760	1745
	809.9	3665	2126
	966	3663	1520
	2467	3854	2589
	1947	2695	1776.3
	1598	4134	1223
	1021	4364	1814.2
	1605	4476	2028
Ranilla luciferase value	311.1	238.7	179.9
	168.9	233.8	203.2
	140.7	187.1	295.9
	168.9	186	273.4
	168.9	187.47	158.25
	330.1	149.2	278.1
	311.1	222.7	258.3
	281.6	272.8	309.3
	271.8	125.4	227.9
	175.4	206.2	352.7
	123	284.6	218.3
	437.7	251.4	332.2
	329.8	147.4	211.9
	207.9	250.98	297.8
	122.4	317.5	275.1
	196.4	282.8	356.8
Ratio（Firefly luciferase value/Ranilla luciferase value）	6.73095	16.6443	12.2846
	9.40793	13.7553	9.13878
	6.9204	11.7531	13.0956
	6.02724	23.0591	5.41807
	9.52043	21.5715	11.9513
	4.81369	16.4142	9.87415
	5.39376	12.6224	8.46303
	6.63707	12.4157	7.41028
	6.10375	22.0096	7.65687
	4.61745	17.774	6.02779
	7.85366	12.8707	6.9629
	5.63628	15.3302	7.7935
	5.90358	18.2836	8.38273
	7.68639	16.4714	4.10678
	8.3415	13.7449	6.59469
	8.1721	15.8274	5.68386
	t-test	2.90592e-08

## Sheet: Figure 7. e
SK-N-SH	control	rs6992091-G	rs6992091-A
Firefly luciferase value	26300	70000	33400
	20100	44300	17000
	28100	55100	18100
	29600	54100	16900
	23000	46500	17800
	22100	44800	17400
	21200	50900	25200
	42900	74800	33200
	32700	60800	21200
	14100	42500	23400
	13600	53500	19800
	23700	35800	17400
	23700	44600	29400
	29300	50000	24800
	26100	48600	14600
	20500	67900	30900
Ranilla luciferase value	2131	2040	2112
	1573	1083	398.3
	3373	1081	1002
	3243	1489	617.2
	1903	1054	579.5
	2714	1046	1085
	2234	1324	675.9
	4278	1785	970.3
	2790	1204	1202
	2201	1584	845
	1894	1164	786.5
	2483	733.3	788
	2483	701.9	526.5
	3239	1162	1010
	1897	1480	2051
	2929	2099	1332
Ratio（Firefly luciferase value/Ranilla luciferase value）	12.3416	34.3137	15.8144
	12.7781	40.9049	42.6814
	8.33086	50.9713	18.0639
	9.12735	36.3331	27.3817
	12.0862	44.1176	30.7161
	8.14296	42.8298	16.0369
	9.4897	38.4441	37.2836
	10.0281	41.9048	34.2162
	11.7204	50.4983	17.6373
	6.40618	26.8308	27.6923
	7.18057	45.9622	25.1748
	9.54491	48.8204	22.0812
	9.54491	63.5418	55.8405
	9.046	43.0293	24.5545
	13.7586	32.8378	7.11848
	6.99898	32.3487	23.1982
		0.000230415

## Sheet: Figure 7. f
SH-SY5Y	control	rs6992091-G	rs6992091-A
Firefly luciferase value	2094	4289	2386
	1589	3355	1312.4
	973.7	5894	1313
	1018	5523	1242.3
	1608	4855	2525
	1589	5180	2746
	1678	7466	2132.4
	1869	4541	1800
	1659	5145	1701
	809.9	2819	1903
	966	3804	1430.7
	2467	5344	1729
	1947	5828	1011
	1598	5649	1773
	1021	4538	1866.2
	1605	3994	1874
Ranilla luciferase value	311.1	207.9	181.5
	168.9	144	184.5
	140.7	284.6	171.3
	168.9	212.8	181.5
	168.9	199.4	212.7
	330.1	157.5	264.1
	311.1	309.7	362
	281.6	210.6	326.1
	271.8	192.8	198.3
	175.4	101.3	197.4
	123	152.3	156.9
	437.7	188.9	219.1
	329.8	226.4	135.92
	207.9	212.3	205.4
	122.4	180.1	202.08
	196.4	172.6	156.6
Ratio（Firefly luciferase value/Ranilla luciferase value）	6.73095	20.6301	13.146
	9.40793	23.2986	7.11328
	6.9204	20.7098	7.66492
	6.02724	25.9539	6.84463
	9.52043	24.348	11.8712
	4.81369	32.8889	10.3976
	5.39376	24.1072	5.89061
	6.63707	21.5622	5.51978
	6.10375	26.6857	8.57791
	4.61745	27.8282	9.64032
	7.85366	24.977	9.11855
	5.63628	28.2901	7.89137
	5.90358	25.742	7.4382
	7.68639	26.6086	8.63194
	8.3415	25.1971	9.23496
	8.1721	23.1402	11.9668
	t-test	4.53764e-17
