# Supplementary material for: Functional genomics reveal gene regulatory mechanisms underlying schizophrenia risk
Source: Nat Commun. 2019 Feb 8;10:670. doi: 10.1038/s41467-019-08666-4 (PMC6368563; doi:10.1038/s41467-019-08666-4)
Supplement: Supplementary file 11 — Source Data [file 41467_2019_8666_MOESM11_ESM.zip › Source_data_NCOMMS-18-25195C/Source Data-Figure 8 Alleleic-specific expression results (Fig 8a-j).xlsx]

## Sheet: Sheet1
Table. 10 TF binding-disrupting SNPs showed significant (Binomial P<0.001) allele-specific expression (allelic imbalance) in human brain tissues from the GTEx.
CHR	POS	RSID	REF_ALLELE	ALT_ALLELE	GENE_SYMBOL	TISSUE_ID	REF_COUNT	ALT_COUNT	TOTAL_COUNT	BINOM_P	GENE_ID
chr22	50297435	rs1321	T	C	ALG12	BRNNCC	2	17	19	0.000283978	ENSG00000182858
chr22	42486723	rs1801311	G	A	NDUFA6	BRNCHB	144	61	205	7.77e-08	ENSG00000184983
chr1	205035455	rs16937	A	G	CNTN2	BRNSPC	0	13	13	8.19e-05	ENSG00000184144
chr4	103748797	rs223390	A	G	UBE2D3	BRNCHA	20	3	23	0.0005258	ENSG00000109332
chr1	150039678	rs2027349	G	A	VPS45	BRNNCC	4	20	24	0.00070758	ENSG00000136631
chr11	82996986	rs494791	A	C	CCDC90B	BRNCDT	27	7	34	0.000948848	ENSG00000137500
chr22	42527471	rs28633410	T	C	CYP2D6,LOC101929829	BRNCHA	118	24	142	4.46e-15	ENSG00000237037
chr22	50317187	rs7410601	C	T	CRELD2	BRNCTXA	18	1	19	8.54e-05	ENSG00000184164
chr5	140027216	rs778593	T	C	NDUFA2	BRNCTXB	25	55	80	0.000290963	ENSG00000131495
chr1	36602943	rs2231318	C	T	TRAPPC3	BRNCTXA	10	30	40	0.000785989	ENSG00000054116
ASE analysis in GTEx used 13 tissues of the brain. In detail:
BRNAMY	Brain - Amygdal
BRNACC	Brain - Anterior cingulate cortex (BA24)
BRNCDT	Brain - Caudate (basal ganglia)
BRNCHA	Brain - Cerebellum
BRNCHB	Brain - Cerebellar Hemisphere
BRNCTXA	Brain - Cortex [PAXgene]
BRNCTXB	Brain - Frontal Cortex (BA9)
BRNHPP	Brain - Hippocampus
BRNHPT	Brain - Hypothalamus
BRNNCC	Brain - Nucleus accumbens (basal ganglia)
BRNPTM	Brain - Putamen (basal ganglia)
BRNSPC	Brain - Spinal cord (cervical c-1)
BRNSNG	Brain - Substantia nigra
The counts of reference allele and altenative allele were used to draw the plots showed in Fig. 8a-j.
